# Supplementary material for: A Hypothesis Testing Based Method for Normalization and Differential Expression Analysis of RNA-Seq Data
Source: PLoS One. 2017 Jan 10;12(1):e0169594. doi: 10.1371/journal.pone.0169594 (PMC5224994; doi:10.1371/journal.pone.0169594)
Supplement: S1 File — (TXT) [file pone.0169594.s001.txt]

g	R1L1Kidney	R1L2Liver	R1L3Kidney	R1L4Liver	R1L6Liver	R1L7Kidney	R1L8Liver	R2L2Kidney	R2L3Liver	R2L6Kidney
ENSG00000209342	0	0	0	0	0	2	1	4	0	3
ENSG00000209350	4	35	7	32	31	3	29	6	34	7
ENSG00000209352	0	2	0	0	0	1	0	1	0	0
ENSG00000212679	110	177	131	135	141	149	148	112	145	118
ENSG00000212678	12685	9246	13204	9312	8746	12403	8496	13031	9070	13268
ENSG00000197049	0	1	0	0	0	0	0	1	0	0
ENSG00000177757	2	1	0	0	1	2	0	1	1	3
ENSG00000177750	1	1	4	2	5	3	1	3	1	7
ENSG00000177741	1	4	1	5	3	0	4	6	2	0
ENSG00000198907	6	0	0	1	1	6	0	2	0	0
ENSG00000187634	49	27	43	34	23	41	35	42	25	47
ENSG00000188976	73	34	77	56	45	68	55	70	42	82
ENSG00000187961	15	8	15	13	11	13	12	12	20	15
ENSG00000187583	1	0	1	1	0	3	0	0	2	3
ENSG00000187642	4	0	5	0	2	12	1	9	4	9
ENSG00000188290	9	2	10	3	1	12	2	10	1	13
ENSG00000187608	12	15	11	17	5	7	10	16	16	13
ENSG00000188157	410	50	414	53	44	350	42	462	70	472
ENSG00000131591	10	5	9	9	3	7	6	12	11	16
ENSG00000215916	10	5	9	9	3	8	6	13	11	17
ENSG00000198976	0	0	0	0	0	0	0	1	0	1
ENSG00000205231	1	0	1	0	0	0	0	1	0	1
ENSG00000162571	1	0	1	0	0	1	0	0	0	1
ENSG00000186891	0	3	0	0	0	0	0	0	0	0
ENSG00000186827	2	0	1	0	1	1	0	0	0	1
ENSG00000078808	234	192	212	162	154	180	155	268	220	242
ENSG00000176022	25	38	21	32	28	28	22	39	45	30
ENSG00000184163	2	2	4	3	3	4	2	3	4	3
ENSG00000160087	66	58	66	56	64	58	53	59	59	66
ENSG00000162572	11	4	6	7	7	6	3	12	7	12
ENSG00000131584	78	51	71	38	25	72	48	75	54	83
ENSG00000169972	18	27	23	36	20	23	28	28	32	13
ENSG00000127054	98	68	108	76	48	77	60	108	78	105
ENSG00000187488	7	0	2	2	3	1	0	3	1	4
ENSG00000215792	7	0	2	2	3	1	0	3	1	4
ENSG00000169962	1	0	0	0	0	0	0	0	0	1
ENSG00000107404	7	6	11	3	2	10	2	13	3	10
ENSG00000162576	15	3	7	4	1	8	0	16	3	10
ENSG00000116148	5	2	5	1	1	4	3	6	2	5
ENSG00000131586	2	0	3	0	0	2	0	0	0	2
ENSG00000205116	3	0	0	0	0	3	0	1	0	0
ENSG00000179403	9	9	8	10	5	13	9	11	13	12
ENSG00000215915	0	1	0	0	2	0	1	0	0	0
ENSG00000160072	4	2	2	5	4	2	2	3	4	5
ENSG00000197785	14	30	21	24	17	18	17	16	29	27
ENSG00000205090	1	0	0	0	0	0	0	4	0	1
ENSG00000160075	112	96	114	94	78	117	72	128	102	120
ENSG00000215791	6	4	3	3	1	2	2	3	4	2
ENSG00000197530	44	30	43	30	29	34	25	61	32	48
ENSG00000189409	0	0	0	0	0	0	0	0	0	1
ENSG00000189229	16	13	24	22	9	19	10	23	14	19
ENSG00000189339	49	23	58	16	25	35	15	68	21	43
ENSG00000008128	50	56	60	78	53	46	58	54	64	64
ENSG00000215790	2	0	2	0	0	4	1	5	3	1
ENSG00000008130	79	173	82	153	161	91	145	93	204	80
ENSG00000078369	848	316	838	320	360	836	314	852	351	884
ENSG00000169885	0	5	0	1	4	1	4	0	8	0
ENSG00000178821	1	7	2	4	8	2	3	2	6	5
ENSG00000205073	0	6	0	13	3	0	7	0	2	0
ENSG00000187730	1	0	0	0	0	0	0	0	0	0
ENSG00000067606	72	23	68	39	25	66	19	74	27	85
ENSG00000205069	0	0	1	1	0	0	1	0	0	1
ENSG00000182873	3	2	3	1	5	3	1	5	3	10
ENSG00000162585	49	25	47	31	28	48	18	57	31	61
ENSG00000186423	4	2	7	5	2	2	5	5	5	5
ENSG00000183472	0	1	0	1	2	0	0	0	1	1
ENSG00000157933	63	35	59	30	29	65	27	72	41	66
ENSG00000116151	13	2	10	1	0	5	6	10	3	12
ENSG00000178642	11	2	7	3	2	7	4	4	2	12
ENSG00000157916	340	339	315	330	346	339	331	401	382	367
ENSG00000157911	100	108	99	102	121	108	125	148	128	148
ENSG00000149527	15	8	8	6	5	15	7	12	8	19
ENSG00000157881	43	20	46	20	18	50	21	44	20	44
ENSG00000197921	0	0	0	0	2	2	0	0	1	0
ENSG00000205049	0	1	0	1	1	1	0	0	0	1
ENSG00000157873	88	54	105	68	64	83	61	105	64	131
ENSG00000157870	56	25	50	14	13	66	21	82	17	58
ENSG00000142606	11	5	5	4	1	6	4	14	1	9
ENSG00000177133	142	2	160	1	3	140	3	176	0	180
ENSG00000177121	85	0	84	1	0	60	1	89	0	98
ENSG00000142611	47	2	37	2	3	44	1	45	4	54
ENSG00000130762	58	3	60	1	8	51	2	61	1	56
ENSG00000162591	29	20	20	38	23	16	26	27	26	21
ENSG00000158109	188	204	200	232	230	184	209	200	260	228
ENSG00000116213	18	10	28	13	21	15	22	23	18	28
ENSG00000078900	0	0	0	0	0	0	0	0	1	0
ENSG00000187648	7	3	4	2	5	4	1	10	3	4
ENSG00000162592	0	1	0	0	0	0	0	0	0	0
ENSG00000130764	108	90	86	98	90	114	76	106	119	106
ENSG00000116198	84	50	87	39	46	88	46	80	42	106
ENSG00000169598	6	12	17	10	8	12	13	13	8	10
ENSG00000198912	55	32	40	31	25	39	26	51	32	57
ENSG00000196581	8	1	11	2	2	18	2	12	3	12
ENSG00000131697	22	10	17	12	9	24	4	25	5	23
ENSG00000069424	93	17	67	25	23	72	17	84	23	81
ENSG00000116254	4	0	4	2	0	6	2	4	0	5
ENSG00000116251	315	140	308	158	164	330	144	358	174	364
ENSG00000158286	55	24	61	30	25	61	23	66	38	65
ENSG00000116237	176	60	164	68	53	148	51	173	52	184
ENSG00000181563	0	2	1	0	2	1	0	1	0	2
ENSG00000158292	4	19	8	19	15	4	20	8	16	7
ENSG00000097021	86	17	78	18	28	81	13	88	15	90
ENSG00000069812	0	0	2	0	0	0	0	0	0	0
ENSG00000187017	102	138	84	137	112	83	131	108	146	107
ENSG00000215788	16	5	7	5	9	13	9	7	7	20
ENSG00000171680	22	5	18	8	6	22	3	27	10	21
ENSG00000162408	40	17	33	20	22	43	19	38	26	39
ENSG00000173662	0	1	0	0	0	0	0	0	0	0
ENSG00000204859	26	32	42	38	42	30	29	35	36	35
ENSG00000162413	146	70	145	74	67	146	60	148	80	161
ENSG00000116273	50	22	40	16	21	37	30	52	19	41
ENSG00000041988	21	12	21	13	14	14	21	27	13	32
ENSG00000007923	246	100	203	100	88	234	94	278	125	278
ENSG00000171735	85	19	92	19	16	108	15	82	12	88
ENSG00000207056	0	0	0	0	0	0	2	0	0	0
ENSG00000049245	146	56	135	56	64	143	50	155	56	154
ENSG00000049246	94	100	126	111	93	85	86	131	99	119
ENSG00000049247	0	0	1	0	0	0	0	0	0	0
ENSG00000049249	0	0	0	0	0	0	0	1	0	1
ENSG00000116288	364	214	395	229	198	394	171	481	208	474
ENSG00000200344	0	0	0	0	0	0	0	1	0	0
ENSG00000116285	115	1669	144	1753	1710	115	1675	143	1794	153
ENSG00000200975	0	1	0	2	1	0	1	0	0	0
ENSG00000209383	0	0	0	0	0	0	1	0	0	0
ENSG00000162426	26	0	31	0	1	30	0	29	0	32
ENSG00000206757	0	0	2	0	0	0	0	0	0	0
ENSG00000142599	464	192	463	191	163	458	155	523	176	446
ENSG00000074800	1499	337	1528	311	336	1318	301	1546	343	1551
ENSG00000201725	0	0	0	1	0	0	1	0	0	0
ENSG00000183445	0	0	0	0	0	0	1	1	1	0
ENSG00000131686	0	2	0	0	0	0	0	0	1	0
ENSG00000212621	0	0	1	2	0	0	0	0	0	0
ENSG00000142583	13	0	16	0	1	14	0	24	1	20
ENSG00000180758	4	2	5	0	2	5	1	7	2	7
ENSG00000049239	183	838	232	822	814	179	773	207	895	199
ENSG00000171621	13	27	16	30	37	7	24	14	35	13
ENSG00000171612	20	20	22	21	23	19	24	25	15	31
ENSG00000188807	1	0	5	0	1	9	0	3	0	5
ENSG00000171608	16	14	30	18	14	20	14	22	19	26
ENSG00000179840	0	0	1	1	1	0	1	0	1	3
ENSG00000171603	533	68	576	44	51	556	62	635	81	581
ENSG00000178585	90	38	75	36	32	82	32	84	31	72
ENSG00000162441	32	24	57	28	25	53	14	73	23	68
ENSG00000173614	60	21	38	26	22	52	24	50	22	44
ENSG00000202415	1	0	0	1	0	0	1	0	1	0
ENSG00000162444	26	6	32	4	7	24	4	26	4	22
ENSG00000130939	167	85	161	74	77	127	74	158	108	175
ENSG00000054523	207	129	248	119	119	223	108	219	116	230
ENSG00000199562	0	0	0	0	2	0	1	0	0	0
ENSG00000142657	166	82	159	63	79	138	78	138	89	177
ENSG00000175279	30	8	22	10	6	22	8	20	11	32
ENSG00000160049	87	50	74	44	42	90	42	105	44	92
ENSG00000142655	36	38	36	34	22	25	39	44	37	40
ENSG00000209421	0	0	0	0	0	0	0	1	0	0
ENSG00000130940	36	7	44	4	2	43	4	56	9	45
ENSG00000215785	1	4	0	1	0	0	1	0	0	0
ENSG00000120948	152	138	181	131	122	176	108	179	120	178
ENSG00000009724	10	162	12	145	132	10	139	9	174	9
ENSG00000116649	37	37	32	42	43	44	40	54	47	47
ENSG00000171824	104	44	108	51	49	111	60	86	56	118
ENSG00000198793	204	113	198	133	119	174	119	226	124	224
ENSG00000209426	0	0	0	0	0	1	0	0	0	0
ENSG00000171819	0	2	2	1	1	1	1	0	2	0
ENSG00000120942	11	4	3	3	4	2	2	11	2	7
ENSG00000204624	3	0	0	0	0	0	0	3	0	1
ENSG00000116661	43	11	18	8	12	30	8	42	4	30
ENSG00000132879	102	30	78	32	24	76	22	113	25	96
ENSG00000116663	6	8	6	3	6	1	9	4	9	12
ENSG00000116670	24	34	33	25	20	26	15	33	27	23
ENSG00000162490	1	0	0	0	1	0	0	3	0	2
ENSG00000177674	75	9	53	15	7	62	9	74	9	56
ENSG00000177553	0	0	0	0	1	0	0	1	0	0
ENSG00000215910	5	4	18	3	5	7	1	15	6	13
ENSG00000177000	130	29	146	28	34	108	28	134	33	130
ENSG00000116685	34	29	30	28	22	24	17	33	28	29
ENSG00000011021	21	3	16	3	4	15	6	6	2	13
ENSG00000175206	2	2	4	0	3	3	3	4	2	4
ENSG00000120937	0	0	0	1	0	0	0	1	0	0
ENSG00000199347	8	0	5	2	1	2	2	2	2	6
ENSG00000083444	210	173	208	164	172	158	157	209	162	188
ENSG00000116688	117	71	134	72	72	122	68	124	68	115
ENSG00000116691	16	16	27	22	22	19	19	28	28	19
ENSG00000202461	0	0	1	0	0	0	0	1	0	2
ENSG00000120949	1	0	1	0	1	0	0	4	1	2
ENSG00000028137	21	47	16	50	45	25	46	25	68	22
ENSG00000048707	383	162	393	161	164	349	174	420	171	418
ENSG00000209463	0	0	0	1	1	0	2	0	0	0
ENSG00000162496	220	524	232	485	484	220	454	250	590	280
ENSG00000204518	5	0	7	0	0	2	0	4	0	4
ENSG00000179172	2	1	7	2	4	3	4	5	4	13
ENSG00000179412	0	0	0	1	0	0	0	1	0	1
ENSG00000204488	0	0	0	1	0	0	0	0	0	0
ENSG00000215909	1	0	0	0	0	0	0	0	2	0
ENSG00000162493	20	5	26	4	4	39	6	37	2	40
ENSG00000116731	116	38	116	42	34	118	36	98	48	104
ENSG00000189337	28	3	28	3	2	29	2	32	5	37
ENSG00000203390	0	0	4	0	0	0	0	4	0	3
ENSG00000175147	26	7	28	7	6	23	5	43	3	17
ENSG00000171729	119	9	112	10	13	85	11	110	21	136
ENSG00000204464	1	0	3	0	0	2	0	1	0	3
ENSG00000215720	1	0	3	3	0	6	1	5	3	3
ENSG00000142621	2	0	2	0	1	1	1	2	0	2
ENSG00000142634	56	62	36	75	57	43	48	50	72	53
ENSG00000215704	0	0	1	0	0	0	0	0	0	0
ENSG00000132906	61	22	73	22	28	44	18	78	22	54
ENSG00000116138	60	22	78	13	16	65	12	71	24	67
ENSG00000116771	528	161	613	162	166	536	175	598	163	624
ENSG00000142635	1	2	4	0	0	4	1	4	2	5
ENSG00000197312	30	11	15	12	7	19	8	15	10	28
ENSG00000215695	41	23	46	23	30	27	23	37	35	55
ENSG00000116786	100	54	88	39	38	103	48	107	48	105
ENSG00000162461	17	9	16	16	12	14	11	17	11	18
ENSG00000162460	3	31	15	38	29	16	25	18	43	19
ENSG00000162458	46	17	44	28	21	46	13	69	23	59
ENSG00000197883	85	10	78	17	9	74	12	82	8	84
ENSG00000179743	8	6	12	5	3	8	13	13	11	10
ENSG00000065526	197	128	197	125	102	170	126	200	130	217
ENSG00000209487	0	0	1	0	0	0	0	0	0	1
ENSG00000116809	35	15	45	15	12	28	12	52	10	41
ENSG00000183888	25	0	19	0	0	23	1	28	0	25
ENSG00000173641	107	17	116	19	13	102	21	127	25	123
ENSG00000186510	515	6	564	1	1	516	3	568	2	590
ENSG00000184908	484	4	486	2	5	463	4	573	3	512
ENSG00000185519	5	0	8	0	0	7	1	8	0	11
ENSG00000142627	52	21	50	23	22	45	31	59	32	51
ENSG00000142632	8	5	6	2	4	2	4	10	1	7
ENSG00000204378	0	0	0	0	0	4	0	4	0	3
ENSG00000204377	10	4	8	9	8	7	6	10	7	16
ENSG00000132881	10	6	7	9	2	16	1	9	4	11
ENSG00000037637	56	30	45	30	18	48	18	56	23	63
ENSG00000055070	127	85	133	87	78	125	61	148	76	155
ENSG00000187144	0	2	1	1	1	0	0	0	1	0
ENSG00000157191	87	76	96	72	72	81	80	81	69	94
ENSG00000080947	23	14	21	15	21	27	15	42	17	23
ENSG00000197511	0	0	1	0	0	0	0	1	0	0
ENSG00000179571	34	20	32	16	17	30	18	32	10	32
ENSG00000215908	80	186	75	232	224	58	199	88	231	86
ENSG00000186543	14	17	20	24	23	11	27	15	40	13
ENSG00000186301	9	132	10	128	116	6	134	12	129	17
ENSG00000157819	46	21	37	14	22	32	13	34	23	31
ENSG00000116219	2	3	3	0	0	1	0	3	2	1
ENSG00000186715	44	88	44	90	106	57	90	50	84	58
ENSG00000196690	0	0	0	0	0	0	0	0	0	1
ENSG00000199554	0	0	1	0	0	1	0	0	0	0
ENSG00000058453	42	10	39	14	11	32	10	47	17	44
ENSG00000117122	0	0	5	0	1	1	0	1	0	0
ENSG00000159363	57	7	41	15	12	33	10	61	9	60
ENSG00000117118	342	199	349	179	184	375	199	385	206	413
ENSG00000117115	115	2	110	2	2	106	2	102	2	110
ENSG00000204362	1	0	2	0	0	1	0	1	0	0
ENSG00000142623	0	0	2	0	0	1	0	0	0	1
ENSG00000142619	0	0	0	0	1	1	0	0	0	0
ENSG00000159339	0	0	0	1	0	0	0	0	0	0
ENSG00000179051	40	14	42	24	20	40	14	32	14	38
ENSG00000074964	152	295	140	321	239	139	284	155	287	180
ENSG00000117154	0	2	0	2	2	0	0	0	1	1
ENSG00000179023	176	62	158	76	51	138	57	169	78	182
ENSG00000124854	0	0	1	0	0	0	0	0	0	1
ENSG00000159423	808	1150	771	1025	1056	748	993	922	1153	906
ENSG00000169991	83	39	72	39	42	66	37	66	66	76
ENSG00000127481	440	312	471	320	325	444	299	469	319	500
ENSG00000127463	70	35	86	45	28	78	22	85	20	84
ENSG00000053372	35	40	29	43	42	30	54	36	51	38
ENSG00000211454	10	71	12	70	84	10	64	12	82	14
ENSG00000162482	132	111	143	120	108	126	114	141	88	154
ENSG00000053371	127	75	125	72	76	108	58	148	59	130
ENSG00000040487	18	13	16	16	14	18	11	20	15	9
ENSG00000212349	1	0	0	0	0	0	0	1	0	0
ENSG00000212676	3	4	3	3	3	2	3	2	8	2
ENSG00000077549	340	162	354	160	134	340	117	380	158	368
ENSG00000204312	0	0	0	0	0	1	0	0	0	0
ENSG00000209568	0	0	1	0	0	2	0	1	1	1
ENSG00000209589	0	0	0	0	0	0	0	0	1	0
ENSG00000173436	125	29	146	38	32	124	34	137	36	145
ENSG00000158747	73	15	75	9	12	71	12	100	10	86
ENSG00000158748	0	0	1	0	0	0	0	0	0	0
ENSG00000162542	59	20	80	12	14	49	22	70	18	77
ENSG00000178828	49	2	38	1	2	39	1	44	2	33
ENSG00000169914	72	30	63	17	28	62	14	76	20	73
ENSG00000188257	4	66	10	85	84	9	69	5	89	4
ENSG00000127472	1	18	0	20	15	0	20	0	18	0
ENSG00000117215	0	0	0	0	0	0	0	0	0	1
ENSG00000158786	0	0	0	0	0	1	0	0	0	2
ENSG00000162543	35	2	44	0	2	38	0	34	0	42
ENSG00000158816	23	0	23	0	0	15	1	31	0	33
ENSG00000162545	493	187	474	200	185	456	152	501	192	509
ENSG00000090432	85	67	95	55	53	82	45	82	66	97
ENSG00000215520	0	0	1	0	0	1	0	1	0	1
ENSG00000183114	5	2	4	1	0	3	1	0	0	4
ENSG00000158825	29	63	29	55	65	36	59	26	49	34
ENSG00000158828	363	238	376	225	199	345	201	388	232	415
ENSG00000215511	68	39	67	41	55	68	38	69	53	84
ENSG00000117242	287	190	308	175	184	247	161	320	186	292
ENSG00000117245	9	5	11	6	4	5	2	4	9	9
ENSG00000189410	3	0	1	0	0	1	0	2	0	3
ENSG00000127483	278	96	272	97	110	265	78	269	103	288
ENSG00000075151	197	47	214	61	77	172	79	188	70	215
ENSG00000117298	98	32	89	30	24	80	32	104	36	126
ENSG00000212674	10	15	11	10	18	16	11	13	8	23
ENSG00000182068	2	0	1	0	0	1	0	3	1	1
ENSG00000187952	0	0	0	0	0	0	0	0	0	2
ENSG00000142794	13	3	7	1	8	7	4	12	8	5
ENSG00000176378	0	0	0	1	0	0	1	0	0	0
ENSG00000162551	180	110	174	124	92	180	95	192	99	209
ENSG00000076864	594	89	609	69	79	543	76	630	94	714
ENSG00000090686	108	96	130	92	92	102	74	107	68	131
ENSG00000187942	203	69	191	79	80	184	64	219	79	245
ENSG00000142798	10	1	7	1	1	7	3	3	4	12
ENSG00000070831	212	140	202	156	131	218	130	206	153	196
ENSG00000162552	2	0	1	0	0	2	0	2	1	1
ENSG00000198137	3	0	0	0	1	0	0	0	0	2
ENSG00000184677	60	20	70	22	22	64	21	88	20	92
ENSG00000173372	15	50	15	57	41	5	40	9	60	16
ENSG00000159189	6	44	3	30	41	2	49	7	54	4
ENSG00000173369	10	44	15	34	43	7	53	19	60	13
ENSG00000133216	4	0	8	1	1	4	0	7	0	9
ENSG00000004487	107	50	119	70	61	109	51	132	50	112
ENSG00000169641	149	21	176	30	27	143	31	145	38	159
ENSG00000206935	0	0	0	0	0	0	0	1	0	0
ENSG00000215381	1	1	0	0	2	1	0	0	0	1
ENSG00000125944	228	96	235	90	85	224	81	222	99	240
ENSG00000125945	34	14	42	20	14	30	16	44	20	36
ENSG00000187251	12	10	14	5	4	8	4	14	6	13
ENSG00000201405	0	3	0	0	4	1	1	2	1	2
ENSG00000204219	120	140	144	144	143	128	140	130	150	130
ENSG00000088280	60	31	68	32	34	54	24	70	30	78
ENSG00000203345	0	0	0	1	1	0	0	0	0	0
ENSG00000007968	0	1	0	2	1	0	0	0	1	1
ENSG00000203344	0	0	0	0	1	0	0	0	0	0
ENSG00000203343	0	1	0	0	0	0	0	0	1	0
ENSG00000117318	87	24	82	22	20	86	19	74	35	96
ENSG00000197880	0	1	1	0	0	0	0	0	0	0
ENSG00000142676	1049	837	1097	817	777	987	753	1010	825	1113
ENSG00000209640	1	0	0	1	0	0	1	0	0	2
ENSG00000011007	69	73	73	81	72	79	62	65	80	85
ENSG00000057757	84	83	92	84	84	68	81	69	106	98
ENSG00000011009	24	15	16	15	8	28	16	33	10	16
ENSG00000117308	58	61	53	55	70	49	47	60	74	73
ENSG00000117305	240	400	215	393	369	246	362	236	409	258
ENSG00000179163	218	102	209	89	99	182	77	200	77	214
ENSG00000188822	0	1	1	0	0	0	0	0	0	1
ENSG00000189266	5	2	7	7	4	6	3	12	2	4
ENSG00000142661	126	0	144	2	2	124	2	144	3	134
ENSG00000142677	3	12	4	25	11	2	12	6	13	2
ENSG00000185436	8	6	2	6	12	1	12	7	11	6
ENSG00000158055	1	0	3	0	0	1	0	2	0	2
ENSG00000001460	24	4	29	5	3	30	6	31	4	23
ENSG00000001461	23	3	26	4	4	32	2	35	6	32
ENSG00000117602	19	4	17	2	2	26	3	19	5	25
ENSG00000184454	2	8	4	4	14	0	10	1	10	2
ENSG00000133226	136	112	154	138	105	143	132	162	133	162
ENSG00000209656	0	1	0	1	0	0	1	0	0	0
ENSG00000169504	603	267	620	224	258	551	257	560	245	634
ENSG00000020633	3	24	0	14	13	2	14	3	10	3
ENSG00000117614	134	88	141	66	88	158	74	149	73	118
ENSG00000117616	278	221	258	235	259	268	232	293	252	265
ENSG00000187010	2	3	0	2	0	3	2	1	4	1
ENSG00000215228	0	1	0	0	0	0	0	0	1	1
ENSG00000183726	235	79	213	69	67	226	75	244	82	232
ENSG00000188672	4	2	4	0	1	4	3	2	2	3
ENSG00000204178	68	112	66	116	90	71	99	70	113	65
ENSG00000157978	68	97	97	80	88	69	70	89	93	56
ENSG00000203341	0	0	0	0	0	0	0	0	1	0
ENSG00000117643	222	58	206	44	46	208	42	238	60	265
ENSG00000162430	354	63	330	67	54	306	54	380	69	376
ENSG00000117640	382	276	330	241	259	323	232	403	305	338
ENSG00000177515	3	1	1	0	0	2	0	2	1	2
ENSG00000127423	2	2	2	4	1	2	3	9	1	7
ENSG00000182749	202	25	181	31	25	177	28	214	24	217
ENSG00000207302	0	0	0	0	2	0	0	0	0	0
ENSG00000177493	0	0	0	0	0	0	0	1	1	0
ENSG00000117632	131	22	129	18	20	116	17	119	24	119
ENSG00000158006	108	44	115	38	56	88	41	120	52	88
ENSG00000158008	4	1	2	0	1	1	0	1	1	1
ENSG00000158014	51	0	60	0	1	43	0	57	0	56
ENSG00000158022	9	2	14	1	2	15	1	12	2	16
ENSG00000175087	24	28	22	30	29	26	22	26	27	18
ENSG00000197245	7	2	7	0	3	9	3	3	2	8
ENSG00000142684	12	21	30	17	14	12	13	25	27	28
ENSG00000142675	34	12	27	10	12	33	4	27	9	42
ENSG00000130695	39	19	48	13	24	35	17	51	22	43
ENSG00000209677	0	2	0	4	0	0	2	0	3	0
ENSG00000142669	162	62	156	63	47	161	60	156	68	164
ENSG00000158062	21	6	37	8	5	26	7	38	4	40
ENSG00000169442	2	4	3	3	5	2	7	0	6	2
ENSG00000176092	0	0	1	0	0	0	0	0	0	0
ENSG00000176083	0	1	0	0	1	0	0	0	0	0
ENSG00000117682	27	7	18	8	2	19	6	30	7	25
ENSG00000198830	21	7	20	9	8	20	4	37	11	25
ENSG00000117676	77	21	86	21	27	81	28	97	29	94
ENSG00000209680	0	1	1	0	1	2	1	0	0	0
ENSG00000200373	1	0	0	0	0	0	0	0	0	0
ENSG00000117713	240	202	245	184	209	216	176	222	213	262
ENSG00000060642	51	74	43	68	80	44	92	38	66	45
ENSG00000209708	0	2	0	2	4	0	0	1	2	0
ENSG00000204160	44	65	28	67	50	24	63	43	62	40
ENSG00000175793	2	1	3	1	1	1	0	2	0	6
ENSG00000142751	10	13	19	14	13	24	11	19	14	24
ENSG00000198746	15	10	14	10	14	16	6	20	16	13
ENSG00000131910	19	72	15	107	64	25	73	20	119	26
ENSG00000090273	97	134	97	116	131	74	111	102	112	127
ENSG00000175707	20	10	14	6	4	14	4	17	4	14
ENSG00000172746	2	0	4	1	2	0	2	0	1	3
ENSG00000177665	0	0	0	0	0	0	1	0	0	0
ENSG00000204157	82	17	70	20	8	55	19	75	22	91
ENSG00000158246	17	0	26	1	0	31	0	25	1	20
ENSG00000090020	51	8	38	8	6	38	4	44	9	42
ENSG00000214973	18	2	14	1	2	10	1	14	2	11
ENSG00000142784	186	96	178	94	92	169	73	213	113	193
ENSG00000209713	0	1	0	0	0	0	1	0	1	0
ENSG00000186501	59	54	51	52	47	38	39	65	62	59
ENSG00000206888	1	0	0	0	0	2	0	1	1	1
ENSG00000142765	2	4	8	1	3	1	3	4	4	2
ENSG00000214942	0	0	0	0	0	1	0	0	1	0
ENSG00000142733	56	12	63	8	6	70	14	64	12	84
ENSG00000142748	38	69	35	83	69	40	74	45	102	43
ENSG00000174950	0	0	0	0	0	0	0	1	0	0
ENSG00000181773	1	0	3	1	0	1	0	3	1	1
ENSG00000158195	213	47	212	69	52	186	44	223	59	208
ENSG00000126705	70	23	82	22	24	64	29	83	34	80
ENSG00000000938	14	42	18	34	39	7	37	27	45	15
ENSG00000126709	67	45	67	53	57	65	35	88	60	70
ENSG00000207095	0	1	0	0	0	0	1	0	0	0
ENSG00000009780	26	20	49	12	17	32	15	25	19	34
ENSG00000209738	0	0	0	0	0	0	1	0	1	0
ENSG00000117758	169	73	174	80	67	152	65	197	70	163
ENSG00000117751	77	41	99	39	57	63	35	76	47	88
ENSG00000181089	3	2	12	3	1	5	2	8	5	6
ENSG00000130775	4	9	4	4	15	3	3	5	9	2
ENSG00000117748	38	11	42	11	8	35	8	32	17	46
ENSG00000130768	2	1	6	0	0	6	1	4	2	3
ENSG00000158156	9	36	23	34	26	16	37	24	37	17
ENSG00000158161	53	9	65	11	12	47	12	44	6	59
ENSG00000212436	0	0	0	1	1	0	1	0	1	0
ENSG00000209759	1	2	0	1	0	1	1	1	1	2
ENSG00000189015	11	3	7	9	6	9	6	13	3	8
ENSG00000214812	4	1	7	1	1	10	0	8	0	8
ENSG00000169403	1	6	2	1	2	4	1	4	4	2
ENSG00000126698	128	63	118	65	73	104	67	134	67	149
ENSG00000215902	0	5	6	6	7	5	2	5	6	7
ENSG00000186000	16	8	14	4	7	5	7	10	2	13
ENSG00000130770	229	100	264	94	94	265	82	290	104	294
ENSG00000130766	86	79	78	98	87	77	63	100	80	91
ENSG00000130772	16	44	27	49	38	20	48	20	40	20
ENSG00000204138	278	227	278	236	271	275	235	326	260	344
ENSG00000206779	0	0	1	0	0	0	0	0	0	0
ENSG00000180198	22	34	25	38	45	19	28	25	43	19
ENSG00000201808	2	1	0	2	0	2	2	2	1	0
ENSG00000200087	2	1	0	0	1	2	1	3	0	2
ENSG00000209791	0	0	0	1	1	0	0	0	0	0
ENSG00000180098	34	11	28	12	13	18	13	20	15	34
ENSG00000197989	10	18	15	19	16	19	9	22	12	20
ENSG00000207311	37	20	28	18	13	30	14	33	13	43
ENSG00000207314	1	0	0	0	0	1	1	1	0	0
ENSG00000207070	0	0	1	0	1	1	2	0	1	3
ENSG00000188060	0	0	0	1	0	0	0	0	1	0
ENSG00000120656	39	28	41	35	26	24	20	42	30	38
ENSG00000216051	48	30	56	32	31	79	24	70	34	60
ENSG00000209804	48	31	56	32	31	79	25	70	34	60
ENSG00000162419	16	13	18	13	9	18	7	15	7	23
ENSG00000212177	0	0	0	0	0	2	0	0	0	0
ENSG00000198492	76	67	64	72	59	69	63	84	78	93
ENSG00000159023	198	190	187	185	204	194	204	187	202	202
ENSG00000206704	0	0	0	0	0	0	0	0	1	0
ENSG00000187975	54	80	48	94	87	56	86	47	79	45
ENSG00000116350	195	220	221	229	208	237	202	249	235	218
ENSG00000116353	50	21	48	17	16	32	12	39	16	34
ENSG00000060656	31	30	28	30	22	28	26	41	33	36
ENSG00000162510	1	0	0	0	0	0	0	1	0	0
ENSG00000186056	2	0	1	5	4	1	3	4	1	2
ENSG00000162511	22	52	33	64	54	24	59	26	59	23
ENSG00000162512	10	8	17	0	5	8	6	14	5	16
ENSG00000134644	233	217	251	234	216	223	246	266	230	250
ENSG00000200181	3	0	0	0	0	1	0	1	0	0
ENSG00000186195	0	1	3	0	1	5	3	4	3	6
ENSG00000215900	18	7	12	11	5	23	6	15	8	17
ENSG00000084628	0	0	0	0	1	1	0	1	0	0
ENSG00000060688	38	28	42	20	22	28	15	30	28	40
ENSG00000121766	91	44	93	32	41	94	31	91	46	73
ENSG00000121769	308	6	380	16	16	344	19	351	26	354
ENSG00000168528	178	118	182	109	102	156	109	206	142	192
ENSG00000215899	5	0	4	5	3	2	2	4	4	2
ENSG00000142910	273	37	267	41	25	217	24	314	37	270
ENSG00000121764	0	0	0	0	0	0	0	1	0	0
ENSG00000162517	126	71	106	91	72	116	88	134	89	127
ENSG00000084636	12	12	15	14	9	14	7	20	12	22
ENSG00000121753	6	2	3	0	0	4	0	9	1	8
ENSG00000134668	0	0	1	0	0	2	1	0	0	0
ENSG00000184007	156	141	177	106	116	164	118	188	130	186
ENSG00000212673	0	6	1	5	6	5	5	1	4	2
ENSG00000121774	356	134	328	134	137	352	122	358	128	347
ENSG00000121775	20	19	14	23	23	16	21	21	17	23
ENSG00000209881	1	0	0	0	0	0	0	0	0	0
ENSG00000209890	0	0	0	0	1	0	0	0	1	0
ENSG00000025800	329	289	330	254	262	302	282	347	282	368
ENSG00000084652	189	278	228	279	260	219	238	230	318	202
ENSG00000160050	14	3	10	0	0	10	2	16	1	15
ENSG00000160051	15	1	9	1	2	11	5	14	0	12
ENSG00000160055	26	10	24	8	8	22	12	16	7	32
ENSG00000084623	165	86	159	101	84	176	81	180	87	187
ENSG00000183615	20	7	15	2	1	19	2	17	6	25
ENSG00000182866	1	7	2	9	3	2	11	4	5	3
ENSG00000116478	166	112	198	116	125	186	119	202	136	206
ENSG00000175130	97	77	82	74	65	101	61	110	78	111
ENSG00000162526	5	14	12	10	16	16	8	15	17	13
ENSG00000160058	157	209	167	220	196	151	195	167	239	184
ENSG00000215897	1	0	0	0	0	0	0	0	0	0
ENSG00000160062	26	21	26	20	18	26	16	30	20	33
ENSG00000176261	31	27	30	29	26	36	17	43	28	32
ENSG00000200591	1	0	0	0	3	1	0	0	0	2
ENSG00000162521	63	49	66	36	36	60	31	73	37	66
ENSG00000162520	51	21	46	21	19	39	20	44	27	52
ENSG00000162522	302	64	328	66	54	268	78	334	76	362
ENSG00000134684	121	146	125	134	127	102	120	140	162	133
ENSG00000203311	0	0	0	0	0	0	0	1	0	0
ENSG00000116497	23	14	25	7	10	21	13	11	11	19
ENSG00000160097	11	17	20	11	10	11	16	12	11	16
ENSG00000121905	4	0	2	2	2	3	2	3	2	2
ENSG00000121900	20	6	20	7	6	12	10	28	7	24
ENSG00000116514	68	21	47	18	14	47	13	62	21	52
ENSG00000004455	52	20	65	16	24	54	19	83	23	68
ENSG00000209931	3	5	2	7	5	4	4	3	10	2
ENSG00000142920	6	1	2	1	3	3	0	10	2	6
ENSG00000116525	4	7	11	2	3	4	3	10	1	11
ENSG00000212672	5	0	6	5	2	3	4	1	4	7
ENSG00000160094	82	41	94	40	42	90	41	79	36	92
ENSG00000134686	296	252	321	254	203	278	205	313	266	308
ENSG00000121903	9	0	9	1	2	11	4	14	1	12
ENSG00000189280	0	1	0	1	2	0	1	0	0	0
ENSG00000189433	0	1	0	1	1	0	0	0	0	0
ENSG00000188910	0	3	0	2	3	0	2	0	1	0
ENSG00000187513	25	12	32	20	14	29	13	44	28	39
ENSG00000163866	96	140	95	146	144	92	128	88	156	102
ENSG00000116544	2	0	1	0	0	0	1	4	1	3
ENSG00000204105	8	10	8	5	8	8	5	14	11	7
ENSG00000163867	36	7	40	13	15	38	14	41	10	24
ENSG00000197056	28	26	40	18	19	27	13	28	23	28
ENSG00000116560	390	227	427	200	199	367	193	442	212	456
ENSG00000201868	2	0	0	0	0	0	0	0	0	0
ENSG00000146463	161	75	185	98	73	154	78	161	70	169
ENSG00000209961	0	1	0	1	0	0	0	0	0	0
ENSG00000201542	0	1	0	0	0	1	0	0	1	0
ENSG00000202129	1	0	0	0	0	0	0	1	0	0
ENSG00000142687	312	181	284	193	176	274	164	310	192	292
ENSG00000020129	56	16	51	10	15	31	19	57	19	44
ENSG00000126067	77	50	71	44	48	66	44	59	45	74
ENSG00000116819	0	5	4	0	4	2	1	2	1	1
ENSG00000142686	23	23	21	20	29	23	14	13	17	29
ENSG00000092853	5	0	5	0	3	5	0	7	0	7
ENSG00000134698	62	60	78	64	52	71	66	90	79	87
ENSG00000092847	64	40	68	44	46	70	42	72	45	77
ENSG00000126070	21	26	24	27	22	18	25	30	20	32
ENSG00000092850	4	1	2	1	0	2	2	6	1	1
ENSG00000116863	40	24	34	29	28	30	26	48	33	42
ENSG00000171812	5	1	3	1	4	6	5	8	7	8
ENSG00000054116	84	32	88	40	34	77	32	70	42	82
ENSG00000116871	112	40	106	29	27	78	24	118	26	110
ENSG00000054118	270	137	270	171	163	232	159	317	186	298
ENSG00000215896	4	0	7	0	0	15	0	6	2	9
ENSG00000214193	92	2	72	4	7	62	1	84	2	98
ENSG00000142694	46	3	50	5	6	26	7	36	9	57
ENSG00000116883	46	6	58	2	5	52	3	56	7	64
ENSG00000196182	139	156	146	142	141	174	145	172	134	178
ENSG00000181817	49	27	46	23	33	47	27	57	31	66
ENSG00000116885	19	6	32	5	1	16	3	30	8	28
ENSG00000201448	0	0	0	0	0	0	0	0	0	1
ENSG00000116898	110	72	110	62	76	121	77	130	79	142
ENSG00000119535	16	17	16	16	19	19	22	23	23	17
ENSG00000163873	0	0	1	0	1	1	0	1	1	0
ENSG00000163874	32	10	36	16	10	42	10	33	14	42
ENSG00000163875	68	43	89	42	31	69	32	74	40	76
ENSG00000188904	0	0	1	0	0	0	0	0	0	0
ENSG00000163877	40	39	24	31	28	29	36	26	37	34
ENSG00000163879	70	20	77	22	17	68	20	69	14	72
ENSG00000134697	55	52	62	54	57	74	48	70	57	68
ENSG00000169218	38	28	30	20	30	44	37	14	12	13
ENSG00000116922	21	11	24	9	10	28	11	31	12	39
ENSG00000134690	2	2	3	1	1	2	1	3	0	3
ENSG00000183317	0	0	0	1	0	0	0	0	1	0
ENSG00000214141	3	2	4	1	1	1	1	2	0	5
ENSG00000185090	9	1	6	3	1	7	1	6	9	5
ENSG00000196449	46	25	41	21	27	25	22	37	17	32
ENSG00000197982	94	110	72	83	85	75	80	102	98	101
ENSG00000188786	79	47	104	50	48	89	43	73	51	91
ENSG00000204084	67	68	66	48	64	52	53	71	51	72
ENSG00000199254	0	1	0	0	1	0	0	0	0	0
ENSG00000212619	0	0	1	0	0	0	0	0	0	0
ENSG00000183431	80	44	80	37	30	71	33	89	44	93
ENSG00000212541	0	0	1	0	0	0	0	0	1	0
ENSG00000183386	12	8	10	7	7	5	3	6	9	9
ENSG00000183520	26	19	33	14	23	34	15	35	18	40
ENSG00000185668	1	2	1	0	0	0	1	1	2	0
ENSG00000215895	5	3	6	2	3	5	3	8	3	7
ENSG00000116954	54	16	53	22	12	59	15	63	22	65
ENSG00000214114	83	21	83	35	25	77	18	72	29	78
ENSG00000131233	16	1	16	6	6	12	2	13	4	14
ENSG00000215894	6	1	3	1	1	4	0	1	2	2
ENSG00000158315	0	3	6	4	2	6	2	3	2	4
ENSG00000174574	146	47	165	66	68	136	72	162	71	157
ENSG00000168653	236	78	221	81	91	210	70	231	82	252
ENSG00000127603	1053	406	1105	444	400	1057	423	1114	411	1187
ENSG00000206654	1	0	0	0	0	2	0	0	0	1
ENSG00000210142	0	0	0	1	0	0	0	0	0	0
ENSG00000183682	52	13	45	7	13	35	9	58	10	54
ENSG00000182109	13	5	6	13	7	11	6	13	11	9
ENSG00000090621	202	194	227	198	154	172	168	228	195	224
ENSG00000201457	3	0	2	1	0	4	1	2	0	2
ENSG00000163909	32	23	45	18	25	30	21	36	20	41
ENSG00000116981	1	1	1	1	0	3	0	1	0	1
ENSG00000116983	28	0	51	2	0	38	3	47	0	37
ENSG00000212671	1	1	5	1	2	2	1	3	0	0
ENSG00000084072	39	13	50	20	16	39	12	29	12	38
ENSG00000116985	2	0	2	2	2	1	0	2	2	4
ENSG00000043514	37	20	56	27	33	37	28	44	37	50
ENSG00000202222	0	0	1	0	0	0	0	0	0	0
ENSG00000116990	5	15	5	16	28	2	11	5	22	6
ENSG00000168389	4	187	12	194	211	11	171	5	208	13
ENSG00000131236	332	158	326	150	147	298	127	344	142	388
ENSG00000131238	357	56	370	76	59	354	69	378	70	402
ENSG00000117000	53	49	50	40	63	68	62	48	51	53
ENSG00000207508	0	0	2	0	0	0	0	1	0	0
ENSG00000200414	0	2	0	0	0	0	0	0	0	0
ENSG00000084073	197	113	241	150	141	215	132	252	116	242
ENSG00000049089	27	4	39	4	5	45	0	44	5	42
ENSG00000084070	68	164	78	123	160	64	148	71	160	84
ENSG00000187801	0	1	1	5	4	4	1	4	0	3
ENSG00000187815	14	4	8	11	6	8	15	18	12	11
ENSG00000164002	12	10	10	9	6	16	15	25	6	12
ENSG00000117010	3	7	7	3	2	1	0	6	2	4
ENSG00000117016	13	2	8	3	4	10	4	6	3	12
ENSG00000181295	1	1	2	0	0	1	0	3	1	3
ENSG00000066136	88	64	86	63	46	90	42	116	71	96
ENSG00000117013	0	0	0	0	0	1	0	2	0	2
ENSG00000202416	1	0	0	0	0	0	1	0	0	0
ENSG00000179862	19	41	19	46	52	14	61	29	72	21
ENSG00000171793	38	116	30	108	95	29	110	36	110	28
ENSG00000171790	2	15	4	3	7	2	9	1	11	0
ENSG00000010803	88	49	90	47	56	112	41	123	58	101
ENSG00000215893	0	0	0	0	0	0	0	0	2	0
ENSG00000203293	4	4	4	7	8	5	8	4	7	4
ENSG00000213987	0	0	0	0	2	0	0	0	0	0
ENSG00000204060	2	0	2	0	0	0	0	0	0	2
ENSG00000127129	2	0	3	0	1	1	0	5	1	5
ENSG00000127124	6	5	7	8	12	11	8	15	7	17
ENSG00000044012	0	3	0	2	0	0	2	0	3	0
ENSG00000197273	0	1	0	0	0	0	0	0	0	0
ENSG00000198815	139	111	125	112	82	148	107	122	116	160
ENSG00000210281	0	0	0	0	0	2	0	0	0	1
ENSG00000177181	6	0	3	0	0	4	0	10	0	4
ENSG00000066185	23	9	22	7	15	21	16	15	10	30
ENSG00000127125	151	78	171	78	86	165	81	153	76	182
ENSG00000186409	53	3	61	3	3	52	5	47	9	58
ENSG00000171960	19	8	9	5	1	10	4	13	4	13
ENSG00000065978	113	42	124	43	40	103	40	120	39	126
ENSG00000164007	67	0	71	0	0	50	2	84	0	67
ENSG00000117385	19	27	24	23	20	28	25	32	28	26
ENSG00000210306	3	0	3	0	0	1	0	1	1	4
ENSG00000164008	27	15	26	20	18	26	10	23	16	33
ENSG00000177868	31	25	24	19	16	28	13	22	22	21
ENSG00000164010	54	71	66	56	74	45	59	59	74	60
ENSG00000164011	44	46	32	56	42	28	48	37	54	26
ENSG00000117394	117	13	95	13	11	113	10	101	14	128
ENSG00000207256	0	1	0	0	0	0	0	0	0	0
ENSG00000186973	0	0	0	0	0	1	0	1	0	0
ENSG00000117395	106	117	112	138	119	102	130	117	121	109
ENSG00000164012	8	43	13	42	41	10	51	8	54	17
ENSG00000199240	0	2	0	0	2	0	0	0	1	1
ENSG00000204057	2	0	0	0	2	1	0	0	0	2
ENSG00000176591	1	0	0	3	2	0	1	1	1	3
ENSG00000179178	25	2	28	4	1	18	1	34	2	28
ENSG00000184157	42	2	41	0	3	35	2	55	4	46
ENSG00000066056	64	18	53	13	12	53	22	62	32	64
ENSG00000117400	0	0	3	0	0	1	0	0	0	0
ENSG00000117399	1	0	0	1	0	3	0	2	0	1
ENSG00000066322	134	42	115	59	56	135	52	127	82	145
ENSG00000159479	47	56	61	58	48	56	52	63	74	51
ENSG00000198198	53	30	47	42	45	53	39	78	55	66
ENSG00000178922	46	49	61	47	61	45	41	71	51	58
ENSG00000142949	332	732	320	772	716	312	711	350	808	354
ENSG00000066135	102	107	123	93	93	130	86	120	93	119
ENSG00000126091	29	34	23	27	21	27	19	19	23	23
ENSG00000210352	0	0	1	0	0	1	0	0	0	0
ENSG00000117407	3	0	5	1	0	3	2	4	0	3
ENSG00000117408	103	31	100	20	24	77	32	112	40	106
ENSG00000132768	30	26	44	30	22	40	18	40	37	36
ENSG00000117410	234	67	274	66	75	254	88	254	90	313
ENSG00000117411	42	39	42	40	28	36	34	29	30	40
ENSG00000159214	36	2	37	5	4	30	9	39	9	32
ENSG00000196517	11	3	16	1	5	11	2	10	3	13
ENSG00000210358	0	0	0	0	0	0	0	0	1	0
ENSG00000171872	0	0	0	1	1	0	0	0	1	1
ENSG00000178028	52	25	39	24	22	45	23	51	28	54
ENSG00000117419	92	34	90	26	33	90	30	116	44	100
ENSG00000187147	145	70	138	70	73	116	75	140	57	173
ENSG00000126106	11	11	21	13	9	21	7	13	8	29
ENSG00000213879	2	0	0	0	1	1	1	4	1	0
ENSG00000198520	6	27	11	33	27	9	42	10	32	6
ENSG00000199377	0	0	0	1	0	0	0	0	0	0
ENSG00000142945	8	0	4	2	3	4	2	4	1	3
ENSG00000142937	385	285	388	299	280	435	307	464	344	443
ENSG00000207429	46	22	46	33	32	26	20	38	33	41
ENSG00000200913	3	0	4	1	0	0	0	2	1	2
ENSG00000202031	1	2	1	3	1	0	0	1	0	2
ENSG00000207421	3	1	1	0	0	2	0	2	0	3
ENSG00000173863	3	3	2	4	2	0	3	1	2	1
ENSG00000142959	0	0	2	0	0	0	1	0	0	2
ENSG00000173846	24	14	31	14	13	16	15	25	7	21
ENSG00000188396	2	4	0	1	2	0	2	0	1	0
ENSG00000202444	1	0	0	1	0	0	0	0	0	1
ENSG00000117425	2	1	1	1	0	2	1	2	0	2
ENSG00000070785	36	10	30	24	14	41	18	42	18	48
ENSG00000126107	88	138	90	106	116	90	112	92	110	104
ENSG00000126088	113	102	117	109	107	92	67	114	121	103
ENSG00000162415	19	3	36	3	2	19	2	27	5	35
ENSG00000204034	7	6	1	7	4	4	7	0	4	1
ENSG00000186603	0	0	0	2	2	0	1	0	1	1
ENSG00000132781	26	18	20	16	12	27	17	20	14	32
ENSG00000132773	14	17	7	14	13	14	9	14	11	17
ENSG00000070759	5	21	7	22	29	4	21	11	25	8
ENSG00000132763	22	60	27	70	46	25	47	26	46	27
ENSG00000117450	677	448	676	485	450	620	428	638	461	678
ENSG00000117448	399	316	446	294	330	448	292	501	352	513
ENSG00000132780	112	85	110	75	88	110	84	99	115	106
ENSG00000159588	3	13	4	13	10	6	13	3	11	7
ENSG00000159592	266	298	286	262	304	266	270	290	312	330
ENSG00000159596	43	19	37	21	18	38	13	37	14	43
ENSG00000197429	56	25	50	18	22	52	16	46	25	50
ENSG00000086015	57	41	64	34	33	54	29	50	49	71
ENSG00000117461	123	19	137	31	33	142	29	138	22	142
ENSG00000117472	572	14	614	17	15	603	13	624	16	688
ENSG00000085998	150	98	171	102	100	156	92	172	98	165
ENSG00000171357	36	4	32	4	3	40	5	45	5	36
ENSG00000085999	8	6	10	6	3	8	9	10	6	8
ENSG00000132128	87	52	80	66	67	92	59	99	77	81
ENSG00000173660	253	53	288	79	68	255	54	266	52	309
ENSG00000117481	85	72	66	61	61	71	52	74	59	75
ENSG00000215890	34	24	27	21	22	31	19	34	18	37
ENSG00000210483	0	0	1	0	0	0	0	0	0	0
ENSG00000117480	40	36	38	42	38	36	32	45	41	47
ENSG00000197587	1	0	0	0	0	0	0	0	0	1
ENSG00000079277	48	72	73	64	53	49	56	77	69	55
ENSG00000142961	54	24	57	30	29	46	31	55	16	56
ENSG00000123472	364	166	408	147	183	387	169	406	162	438
ENSG00000186118	0	0	0	0	0	0	0	0	0	1
ENSG00000159658	525	204	541	211	195	548	194	605	179	595
ENSG00000142973	5	1	3	1	3	11	1	10	0	15
ENSG00000154198	1	0	0	0	0	1	0	0	0	1
ENSG00000187048	200	540	188	488	447	176	463	227	528	222
ENSG00000186377	20	8	18	7	14	18	8	16	11	21
ENSG00000186160	0	1	3	0	0	1	4	1	1	1
ENSG00000162365	67	203	86	200	198	54	167	71	229	82
ENSG00000162366	730	4	782	8	7	720	7	832	6	866
ENSG00000162367	30	3	31	8	4	29	6	26	8	24
ENSG00000123473	4	3	12	6	3	2	5	7	4	9
ENSG00000162368	148	296	158	270	290	142	276	160	296	154
ENSG00000186790	1	0	1	1	0	0	0	0	0	0
ENSG00000186564	14	4	16	3	5	19	4	15	5	17
ENSG00000180029	7	2	9	4	2	7	0	9	3	7
ENSG00000204018	14	1	6	1	1	6	2	16	3	16
ENSG00000204015	0	0	0	1	0	0	0	0	0	0
ENSG00000215889	2	0	1	0	0	1	0	0	0	0
ENSG00000117834	22	27	32	31	28	35	29	33	29	34
ENSG00000215888	1	0	0	0	0	0	0	0	0	0
ENSG00000132122	15	2	20	3	3	15	0	19	8	14
ENSG00000198801	21	6	16	12	9	21	9	12	6	23
ENSG00000186094	1	0	2	0	0	1	0	2	0	0
ENSG00000162373	25	1	27	0	0	18	0	26	1	20
ENSG00000215887	0	0	0	0	0	1	0	0	0	0
ENSG00000198784	0	2	0	1	1	0	1	0	1	0
ENSG00000162374	1	2	0	0	2	2	1	0	2	0
ENSG00000198928	2	0	1	0	1	0	0	0	1	4
ENSG00000185104	103	53	89	50	39	61	49	92	47	103
ENSG00000202140	0	0	3	0	0	0	0	0	0	0
ENSG00000123080	17	6	13	5	5	12	1	8	5	11
ENSG00000203280	0	0	0	0	0	0	0	1	1	0
ENSG00000123091	335	199	336	195	199	330	175	331	197	330
ENSG00000085831	19	1	11	2	0	22	2	18	0	16
ENSG00000085832	202	92	218	95	98	229	108	230	97	231
ENSG00000206595	0	3	0	2	1	1	1	0	4	0
ENSG00000210578	0	0	0	0	1	0	0	0	0	0
ENSG00000117859	310	144	307	157	183	308	152	351	147	335
ENSG00000078618	359	293	308	315	260	306	300	355	336	369
ENSG00000212076	0	1	1	1	0	0	0	0	0	1
ENSG00000212174	0	0	0	1	0	0	0	0	1	0
ENSG00000169213	5	0	12	0	0	11	1	18	1	10
ENSG00000200839	0	1	0	1	0	2	1	1	2	0
ENSG00000117862	104	88	98	79	80	103	74	99	81	91
ENSG00000198841	4	12	10	14	12	7	11	12	12	7
ENSG00000203998	0	1	0	0	0	0	0	0	0	0
ENSG00000134717	35	16	29	8	18	36	12	36	17	35
ENSG00000157077	159	38	139	37	41	108	36	156	47	157
ENSG00000213735	4	1	3	1	1	1	1	5	0	2
ENSG00000154222	72	46	76	43	36	62	32	86	44	86
ENSG00000085840	4	2	2	1	0	1	0	2	0	2
ENSG00000134748	75	59	77	44	51	76	39	93	57	77
ENSG00000134744	68	34	71	32	48	50	28	56	35	72
ENSG00000116157	8	2	16	3	4	18	2	14	2	12
ENSG00000182183	0	1	0	0	0	0	0	0	1	0
ENSG00000162377	30	21	35	20	20	31	18	35	19	45
ENSG00000162378	109	86	114	86	102	123	65	119	66	120
ENSG00000206627	0	5	3	4	2	0	3	2	3	0
ENSG00000203995	8	9	9	6	7	16	8	6	7	10
ENSG00000121310	229	1832	223	1805	1812	247	1693	228	1954	239
ENSG00000116171	542	1777	568	1800	1817	545	1663	548	1845	601
ENSG00000210660	1	3	0	0	0	0	0	1	1	0
ENSG00000174348	8	43	6	48	41	4	48	8	59	6
ENSG00000162383	0	2	1	4	1	0	3	0	2	2
ENSG00000157184	141	227	125	232	234	124	265	139	229	150
ENSG00000162384	66	89	95	80	94	77	100	86	81	90
ENSG00000162385	28	24	34	24	22	33	28	28	30	28
ENSG00000157193	10	4	14	1	2	13	1	6	5	10
ENSG00000174332	9	0	7	0	0	8	0	9	1	11
ENSG00000058804	27	13	17	10	15	28	13	22	10	21
ENSG00000201003	0	0	1	0	0	0	0	0	0	0
ENSG00000058799	65	73	64	80	83	62	60	67	72	79
ENSG00000211452	143	200	127	190	174	107	169	132	190	141
ENSG00000081870	30	12	27	12	8	22	14	25	10	30
ENSG00000116212	32	34	27	37	30	33	37	45	31	39
ENSG00000116209	632	309	718	355	320	696	297	631	287	712
ENSG00000203276	1	0	1	1	1	1	0	1	1	0
ENSG00000116205	16	10	16	8	10	12	10	19	8	19
ENSG00000212670	10	1	5	4	3	8	4	6	8	11
ENSG00000157211	2	0	1	2	0	3	4	1	0	0
ENSG00000215883	23	8	16	9	12	19	8	13	13	20
ENSG00000215882	15	5	10	4	4	15	7	7	8	8
ENSG00000116221	97	89	109	94	94	103	86	116	115	115
ENSG00000157216	66	83	86	91	90	86	82	92	90	80
ENSG00000198711	2	1	2	2	1	3	0	8	4	6
ENSG00000162390	211	3	216	0	4	204	2	235	4	236
ENSG00000162391	435	5	444	2	5	414	6	455	7	450
ENSG00000184313	49	7	50	2	4	53	5	37	8	59
ENSG00000162396	23	11	12	7	14	19	16	27	12	23
ENSG00000006555	6	0	7	1	2	6	0	6	2	8
ENSG00000162398	0	2	0	0	1	0	1	0	0	1
ENSG00000116133	632	3534	681	3396	3178	622	3196	733	3657	702
ENSG00000143001	43	1	41	0	2	30	2	48	1	67
ENSG00000162399	95	1	68	1	1	84	2	83	0	100
ENSG00000169174	10	223	8	230	221	8	173	7	219	13
ENSG00000162402	347	168	304	171	179	303	175	325	208	343
ENSG00000199831	1	0	0	0	0	0	0	0	0	0
ENSG00000213685	1	1	0	0	0	0	0	0	0	0
ENSG00000162407	742	260	752	242	243	761	242	830	266	742
ENSG00000162409	27	1	36	0	0	30	1	22	1	40
ENSG00000187889	28	96	42	84	84	52	91	40	81	46
ENSG00000157131	14	1352	11	1405	1400	13	1345	7	1402	14
ENSG00000021852	10	968	12	1002	969	11	982	4	982	20
ENSG00000173406	0	27	1	27	20	2	21	0	22	3
ENSG00000162600	46	26	42	32	20	35	24	62	23	41
ENSG00000184292	463	19	434	13	24	388	16	454	29	450
ENSG00000185839	6	3	13	6	10	10	5	14	3	13
ENSG00000162601	87	35	100	43	31	76	35	100	50	95
ENSG00000210732	0	0	0	0	0	0	0	1	0	0
ENSG00000177606	348	151	393	163	140	362	162	370	175	409
ENSG00000172456	40	94	38	70	64	36	72	50	75	40
ENSG00000134709	82	86	83	86	88	76	82	76	76	80
ENSG00000134716	5	130	8	132	133	6	127	7	131	6
ENSG00000203271	0	0	0	0	1	0	0	0	1	0
ENSG00000162599	42	85	25	105	90	38	87	50	104	44
ENSG00000162604	44	16	48	17	14	34	13	46	18	48
ENSG00000132849	233	61	227	59	40	229	42	237	42	243
ENSG00000212360	0	2	0	1	1	0	1	0	0	0
ENSG00000210762	1	3	2	5	3	1	0	2	3	1
ENSG00000162606	0	1	1	1	0	0	1	2	1	0
ENSG00000132854	5	11	5	11	7	3	14	4	18	6
ENSG00000162607	103	54	94	52	50	92	39	98	50	101
ENSG00000116641	82	26	82	20	21	74	26	77	30	83
ENSG00000215881	0	0	0	0	0	0	0	0	1	0
ENSG00000132855	82	822	96	874	823	86	821	76	885	90
ENSG00000212668	8	34	10	40	40	6	32	6	43	10
ENSG00000125703	40	26	33	39	36	37	29	35	30	32
ENSG00000187140	0	2	0	1	1	1	0	0	0	1
ENSG00000088035	30	24	31	23	21	22	14	22	22	29
ENSG00000142856	26	11	38	11	8	28	6	26	13	41
ENSG00000203965	19	5	33	3	6	29	7	29	3	27
ENSG00000116652	1	1	0	1	0	1	0	0	1	2
ENSG00000079739	194	564	198	540	506	189	500	213	575	194
ENSG00000210804	0	12	2	10	7	1	11	2	11	1
ENSG00000185483	10	2	12	1	0	15	1	12	4	11
ENSG00000177452	2	2	4	2	6	7	1	9	4	5
ENSG00000177433	2	1	1	0	1	1	0	3	0	4
ENSG00000158966	64	5	85	6	5	57	6	74	4	55
ENSG00000162437	69	10	67	10	3	93	9	74	7	71
ENSG00000162434	435	185	423	205	206	393	163	411	213	420
ENSG00000185031	2	1	0	1	0	1	0	1	0	0
ENSG00000212257	1	0	0	0	0	0	0	0	0	0
ENSG00000162433	33	10	40	12	11	36	18	38	12	32
ENSG00000198693	2	0	1	0	0	2	0	2	0	8
ENSG00000116675	44	4	43	3	0	33	1	32	3	38
ENSG00000201052	0	1	0	0	0	0	0	0	1	0
ENSG00000213625	126	26	126	14	18	122	27	139	24	153
ENSG00000116678	43	42	52	31	49	49	41	36	53	49
ENSG00000210900	2	1	0	0	0	0	0	0	1	0
ENSG00000184588	24	7	35	6	14	31	8	32	8	35
ENSG00000118473	65	6	45	4	9	52	3	77	3	60
ENSG00000152760	3	9	1	12	8	3	9	1	12	1
ENSG00000152763	10	5	19	3	3	9	1	7	6	12
ENSG00000198160	92	74	98	73	91	93	74	82	76	97
ENSG00000116704	14	29	11	33	28	7	36	16	27	9
ENSG00000162594	1	1	1	1	0	0	0	0	0	0
ENSG00000081985	0	4	2	6	6	4	7	2	5	1
ENSG00000142864	301	239	290	207	199	260	192	264	200	273
ENSG00000199191	0	0	0	0	0	0	0	1	0	0
ENSG00000116717	268	154	258	169	185	266	168	256	192	290
ENSG00000172380	556	171	538	200	157	508	138	531	190	581
ENSG00000199984	0	0	0	0	0	0	0	0	0	1
ENSG00000203960	3	4	6	4	1	4	2	6	2	10
ENSG00000210979	0	0	0	2	1	2	1	0	1	0
ENSG00000162595	20	16	22	15	5	18	15	25	12	18
ENSG00000116729	233	26	263	32	19	219	21	277	32	285
ENSG00000116745	0	0	1	0	0	0	0	2	0	1
ENSG00000024526	0	0	0	0	0	0	1	0	0	0
ENSG00000033122	0	2	0	0	1	2	1	1	2	1
ENSG00000210993	0	0	0	1	0	0	0	0	0	0
ENSG00000203959	3	2	5	4	2	6	3	0	5	4
ENSG00000066557	36	23	44	31	30	36	33	41	25	51
ENSG00000211001	0	0	0	0	0	0	1	1	0	0
ENSG00000116754	482	682	486	779	692	438	672	460	695	454
ENSG00000118454	38	15	46	25	19	38	20	32	17	40
ENSG00000197568	10	16	22	9	11	13	8	17	12	24
ENSG00000116761	22	134	26	112	114	36	108	38	100	42
ENSG00000184957	0	0	0	1	0	0	0	3	0	0
ENSG00000050628	143	4	157	0	3	139	0	203	2	171
ENSG00000132485	230	186	232	182	180	225	171	244	178	262
ENSG00000207721	0	0	0	0	0	0	0	0	1	0
ENSG00000172260	45	5	49	9	2	50	4	35	8	40
ENSG00000200601	0	0	0	1	0	0	1	0	0	0
ENSG00000162620	1	0	4	0	0	2	0	3	0	1
ENSG00000116783	12	2	14	0	2	13	4	16	1	7
ENSG00000178965	2	3	2	3	7	1	7	2	5	0
ENSG00000116791	358	278	433	270	273	351	276	355	298	388
ENSG00000211044	0	0	1	0	0	1	0	0	0	0
ENSG00000162623	87	37	94	34	26	96	39	97	30	100
ENSG00000162624	1	0	0	0	0	0	0	0	0	0
ENSG00000137968	5	1	8	3	2	3	6	5	0	14
ENSG00000213579	0	0	0	1	1	0	0	0	1	0
ENSG00000117054	378	240	406	236	238	412	232	410	262	459
ENSG00000181227	45	13	51	12	14	37	8	51	10	43
ENSG00000137955	98	45	122	47	39	113	37	119	46	114
ENSG00000206620	2	0	0	0	0	0	0	0	0	0
ENSG00000207241	0	0	1	0	0	0	0	0	0	1
ENSG00000201487	3	0	0	0	0	0	0	0	0	0
ENSG00000057468	1	0	4	2	1	1	0	1	0	1
ENSG00000215878	0	0	0	0	0	0	0	0	1	0
ENSG00000154007	0	0	0	0	0	1	2	0	1	0
ENSG00000184005	152	3	166	6	1	151	3	145	11	141
ENSG00000186743	84	20	56	19	17	79	15	97	18	90
ENSG00000117069	3	0	2	0	0	3	0	1	0	2
ENSG00000142892	124	37	113	44	32	108	36	102	38	112
ENSG00000154027	7	0	6	0	1	10	1	5	0	6
ENSG00000036549	70	50	90	52	58	82	58	69	66	82
ENSG00000077254	176	106	197	110	132	158	85	154	127	184
ENSG00000180488	83	24	68	25	27	92	30	64	21	97
ENSG00000184521	7	2	3	0	3	5	3	11	1	6
ENSG00000162614	97	138	90	108	129	97	109	103	113	100
ENSG00000162613	179	44	157	35	52	163	38	173	39	169
ENSG00000162616	98	74	92	68	65	94	55	100	65	109
ENSG00000213561	13	15	5	19	16	5	14	11	17	7
ENSG00000137960	87	69	105	64	71	114	65	104	61	118
ENSG00000213560	27	10	27	3	11	28	13	16	11	23
ENSG00000202263	1	0	1	1	0	0	0	0	0	0
ENSG00000122420	46	5	52	6	3	52	2	54	9	71
ENSG00000212308	0	0	0	0	0	1	0	0	1	0
ENSG00000137959	12	6	16	11	4	16	8	14	4	16
ENSG00000137965	34	13	33	15	20	34	6	25	9	21
ENSG00000162618	81	24	105	16	20	109	22	103	19	91
ENSG00000213559	2	0	2	0	0	0	1	3	0	2
ENSG00000117114	221	146	196	132	168	187	154	232	142	223
ENSG00000181703	0	0	2	0	0	0	0	1	0	0
ENSG00000215875	0	0	2	0	1	0	0	0	0	0
ENSG00000137941	4	3	9	4	4	9	4	7	4	6
ENSG00000142875	148	60	171	69	73	155	57	164	88	169
ENSG00000213540	5	0	3	4	0	2	2	2	0	8
ENSG00000198725	4	3	2	2	1	5	2	4	2	2
ENSG00000203943	3	2	2	1	0	2	2	3	1	1
ENSG00000117133	33	27	56	32	23	40	28	48	25	48
ENSG00000174021	100	72	96	44	59	94	52	109	54	104
ENSG00000122432	4	8	2	5	3	2	10	4	9	3
ENSG00000117151	84	42	83	38	52	73	44	78	55	68
ENSG00000180869	1	0	3	0	0	0	0	2	0	1
ENSG00000117155	105	55	112	42	38	92	55	117	51	110
ENSG00000153898	1	2	3	6	3	4	1	4	3	4
ENSG00000162643	9	0	11	0	0	9	0	9	0	7
ENSG00000055732	23	3	26	0	4	26	0	36	2	18
ENSG00000097096	12	7	16	10	9	10	8	12	8	8
ENSG00000162642	17	22	14	23	23	22	19	35	22	28
ENSG00000142867	28	17	42	14	19	27	20	26	18	40
ENSG00000153904	593	349	628	350	324	598	311	623	332	707
ENSG00000199459	0	0	1	0	0	0	0	0	0	0
ENSG00000142871	394	176	464	181	176	398	174	476	188	464
ENSG00000117174	72	31	91	34	31	60	38	92	31	72
ENSG00000171502	6	2	8	0	0	11	1	8	0	14
ENSG00000122417	36	10	29	12	9	25	10	38	14	40
ENSG00000137975	0	0	0	0	0	0	0	0	0	1
ENSG00000016490	1	0	0	0	0	0	0	1	0	0
ENSG00000097033	268	130	256	125	131	266	109	285	134	275
ENSG00000183291	279	195	291	175	187	248	172	272	197	316
ENSG00000153936	24	12	23	15	14	23	12	21	25	23
ENSG00000213521	1	2	1	0	0	1	0	1	0	0
ENSG00000143013	81	93	81	74	103	77	81	99	84	84
ENSG00000199318	0	1	1	1	1	0	0	0	0	0
ENSG00000211185	0	0	0	0	0	0	1	1	0	0
ENSG00000065243	92	59	96	60	62	88	48	90	59	90
ENSG00000207234	1	3	1	1	4	0	0	1	2	1
ENSG00000137947	28	43	30	44	35	30	38	37	27	34
ENSG00000137944	70	24	66	16	30	62	25	73	24	70
ENSG00000213516	24	17	18	16	16	18	16	22	19	24
ENSG00000117226	83	55	90	63	61	97	48	112	54	94
ENSG00000117228	35	105	23	137	114	27	122	31	120	33
ENSG00000162644	32	16	24	12	7	24	5	24	15	21
ENSG00000162645	44	98	59	109	106	57	99	52	93	50
ENSG00000213512	5	127	5	153	141	2	141	1	132	2
ENSG00000162654	43	37	40	43	43	46	29	56	44	64
ENSG00000154451	2	6	4	6	9	2	10	2	8	2
ENSG00000215874	8	1	11	1	0	14	1	13	1	7
ENSG00000197147	22	9	26	15	12	34	16	32	14	38
ENSG00000171488	10	4	12	4	4	12	3	12	2	12
ENSG00000171492	76	50	82	70	60	80	55	90	74	97
ENSG00000162664	82	100	110	86	105	96	82	92	100	82
ENSG00000188023	1	3	1	1	0	1	1	1	1	2
ENSG00000122482	48	70	66	62	73	66	51	54	54	56
ENSG00000162669	8	0	4	0	0	5	0	3	0	6
ENSG00000206817	0	0	0	0	0	0	0	1	0	0
ENSG00000215873	0	0	0	0	0	1	0	0	0	0
ENSG00000211233	36493	27832	36617	27634	26259	34436	25455	38482	28825	38435
ENSG00000212667	19144	14402	19135	14192	13516	18027	13124	19880	14721	19717
ENSG00000097046	7	2	9	1	1	16	3	9	3	8
ENSG00000185636	7	1	0	0	0	1	0	1	0	3
ENSG00000203914	38	35	42	42	36	53	26	50	43	46
ENSG00000069702	386	83	402	72	74	394	69	376	88	394
ENSG00000211239	0	0	0	1	0	0	0	1	1	0
ENSG00000172031	2	0	0	0	0	1	0	2	0	1
ENSG00000189195	0	2	3	0	2	1	2	4	6	2
ENSG00000069712	7	5	12	2	4	5	4	5	5	10
ENSG00000174842	14	6	22	9	6	15	11	11	11	14
ENSG00000122484	26	14	16	12	15	22	13	24	13	24
ENSG00000211251	0	0	0	1	0	0	0	0	0	0
ENSG00000162676	0	2	0	3	3	2	9	3	5	1
ENSG00000067208	44	62	52	50	68	32	52	44	54	42
ENSG00000122406	344	205	404	206	206	399	191	414	187	392
ENSG00000206680	5	4	4	9	5	6	4	9	5	8
ENSG00000207523	34	53	48	50	46	35	38	34	41	49
ENSG00000154511	13	14	12	12	17	12	14	9	11	14
ENSG00000203266	0	1	0	1	1	0	1	0	0	0
ENSG00000143033	50	32	60	24	34	44	28	56	20	54
ENSG00000117500	255	236	275	222	209	231	215	252	218	307
ENSG00000122483	15	30	14	27	43	11	33	21	39	14
ENSG00000117505	87	32	70	31	30	84	34	76	30	68
ENSG00000137942	328	44	372	55	49	296	58	332	48	382
ENSG00000137936	95	29	96	32	40	89	32	114	35	100
ENSG00000067334	92	77	109	63	65	107	55	123	76	116
ENSG00000023909	32	61	49	64	52	43	53	44	61	39
ENSG00000211343	0	1	0	0	0	0	0	0	0	0
ENSG00000198691	79	0	88	2	1	78	1	61	1	80
ENSG00000137962	208	103	200	85	88	178	84	204	88	197
ENSG00000178596	1	0	0	0	0	1	0	1	0	0
ENSG00000117528	183	315	199	353	369	206	304	215	350	187
ENSG00000117525	83	20	98	24	22	86	26	112	19	124
ENSG00000143036	143	14	149	12	18	144	12	145	20	152
ENSG00000117519	699	230	749	256	217	702	232	789	236	754
ENSG00000172339	15	11	20	25	18	14	14	26	15	16
ENSG00000152078	10	131	6	153	135	21	120	4	119	13
ENSG00000206679	0	2	0	2	1	0	1	0	2	0
ENSG00000122481	33	54	42	48	52	25	44	28	43	28
ENSG00000200800	0	0	0	0	0	0	0	0	2	0
ENSG00000137970	1	0	1	1	0	0	0	1	1	2
ENSG00000117569	42	29	53	25	38	45	25	57	28	60
ENSG00000188641	34	90	30	86	90	40	78	44	86	48
ENSG00000162627	47	15	31	22	13	39	15	42	24	55
ENSG00000117598	0	0	0	0	0	0	0	1	0	0
ENSG00000117600	1	0	0	1	0	1	1	2	0	1
ENSG00000099260	26	152	41	144	145	39	136	29	140	43
ENSG00000156869	6	37	9	36	36	7	33	11	36	6
ENSG00000162688	137	324	139	316	334	146	313	126	326	179
ENSG00000117620	53	40	43	42	50	41	28	30	39	42
ENSG00000156875	147	68	178	57	86	155	63	151	69	153
ENSG00000156876	14	5	5	10	6	11	10	12	13	12
ENSG00000122435	8	2	8	5	2	7	4	4	3	6
ENSG00000122477	11	8	4	5	6	9	5	4	7	8
ENSG00000137992	120	122	152	136	122	160	127	140	134	147
ENSG00000137996	106	36	118	32	51	115	43	105	39	121
ENSG00000207750	0	0	0	0	0	0	1	0	0	0
ENSG00000215871	2	2	3	1	2	3	1	2	3	2
ENSG00000079335	84	2	74	4	4	70	4	100	6	86
ENSG00000181656	2	28	0	29	31	2	29	0	28	2
ENSG00000213421	2	0	0	0	0	1	0	1	0	0
ENSG00000162692	204	32	238	32	34	206	36	238	38	234
ENSG00000162694	66	54	69	59	52	58	38	70	56	58
ENSG00000162695	34	44	34	44	44	32	41	30	33	33
ENSG00000117543	43	40	34	33	37	45	28	30	30	54
ENSG00000170989	56	30	59	21	20	70	20	103	35	74
ENSG00000173810	1	0	1	0	1	0	0	0	1	2
ENSG00000183298	0	1	0	2	1	1	0	1	0	0
ENSG00000118733	1	0	0	0	0	2	0	2	0	1
ENSG00000162699	1	0	0	0	0	0	0	0	1	0
ENSG00000060718	1	3	2	2	0	0	1	3	0	6
ENSG00000185946	10	5	5	1	2	7	0	14	2	13
ENSG00000197839	86	26	84	35	34	68	30	67	30	72
ENSG00000215869	1	0	1	0	0	2	1	1	0	1
ENSG00000198890	71	12	75	20	17	69	12	90	16	74
ENSG00000162631	218	0	224	0	1	218	0	202	2	228
ENSG00000211552	2155	1212	1835	1116	979	1367	851	2626	1528	2678
ENSG00000134215	521	14	526	10	15	514	7	476	7	559
ENSG00000085491	98	7	92	7	10	80	9	96	22	98
ENSG00000186086	0	0	1	0	0	0	0	2	0	0
ENSG00000162636	17	17	19	21	24	24	18	16	19	22
ENSG00000162639	10	6	2	6	6	3	2	8	8	9
ENSG00000134186	116	130	125	158	140	120	136	120	144	114
ENSG00000143107	0	1	0	1	1	0	1	0	2	0
ENSG00000116266	109	71	139	60	63	138	56	139	69	130
ENSG00000203897	0	0	0	1	1	0	0	0	0	0
ENSG00000121957	31	16	43	17	16	33	13	34	17	43
ENSG00000121940	97	51	71	48	55	78	55	80	53	87
ENSG00000085433	38	18	33	11	24	34	10	35	13	50
ENSG00000212664	0	0	1	0	0	0	0	0	0	1
ENSG00000197780	0	0	0	0	0	0	0	1	0	0
ENSG00000162647	0	1	0	0	0	0	1	0	2	0
ENSG00000116299	0	0	0	0	0	2	0	2	1	3
ENSG00000031698	178	120	190	144	107	196	128	214	134	235
ENSG00000143126	137	38	144	33	30	122	39	139	39	159
ENSG00000134222	4	8	3	8	8	4	6	2	6	3
ENSG00000134243	919	86	875	93	77	849	75	883	94	937
ENSG00000143106	111	101	119	92	92	115	79	109	102	89
ENSG00000143028	86	30	84	32	40	78	38	72	36	87
ENSG00000162650	16	5	10	4	9	12	6	13	12	23
ENSG00000174151	68	20	54	16	12	53	13	55	11	73
ENSG00000181754	22	7	20	4	6	14	6	17	7	20
ENSG00000156097	0	0	0	0	0	0	0	1	0	0
ENSG00000065135	146	129	139	107	111	127	97	152	126	172
ENSG00000134183	1	0	1	1	1	2	1	1	1	0
ENSG00000116337	56	49	45	56	41	55	50	75	55	49
ENSG00000168765	59	16	58	18	18	59	12	84	16	73
ENSG00000188756	70	16	58	11	15	51	17	55	7	56
ENSG00000213366	70	16	58	11	15	49	16	54	6	56
ENSG00000134184	0	0	0	0	0	2	0	0	0	1
ENSG00000134201	15	7	14	3	9	8	3	9	11	10
ENSG00000134202	251	13	272	14	8	265	16	288	24	304
ENSG00000198758	0	0	1	0	0	2	0	0	0	0
ENSG00000184371	25	26	13	23	28	20	30	20	33	24
ENSG00000168710	457	125	467	109	114	447	89	475	106	468
ENSG00000143093	54	42	58	37	43	62	32	58	35	69
ENSG00000156150	4	2	4	1	3	4	2	3	2	4
ENSG00000197106	41	4	42	0	0	33	0	62	0	56
ENSG00000116396	58	8	63	6	4	53	2	70	4	76
ENSG00000200536	0	0	0	0	0	1	0	1	0	0
ENSG00000162775	8	18	20	27	16	15	21	15	22	13
ENSG00000180441	0	1	0	1	2	0	1	0	1	0
ENSG00000168679	162	18	148	11	17	142	21	172	12	150
ENSG00000134248	418	78	438	86	82	382	71	386	94	442
ENSG00000143125	0	0	1	0	0	0	0	0	1	0
ENSG00000177301	0	0	0	0	0	0	0	0	1	0
ENSG00000177272	0	0	0	1	0	1	0	0	0	1
ENSG00000199710	0	1	0	1	0	0	0	0	0	0
ENSG00000143119	16	29	14	32	33	9	20	21	30	18
ENSG00000121931	20	47	30	41	40	25	36	30	36	32
ENSG00000156171	82	52	113	36	54	110	38	82	38	95
ENSG00000134255	88	84	107	101	83	96	85	102	84	100
ENSG00000162777	84	40	73	36	42	82	35	90	44	98
ENSG00000064886	2	1	0	1	0	1	0	3	0	1
ENSG00000203878	0	0	0	1	0	0	0	0	0	0
ENSG00000134216	0	0	1	0	0	0	0	0	0	0
ENSG00000173947	26	0	27	0	0	11	0	20	0	25
ENSG00000085465	7	9	10	17	12	6	12	8	15	14
ENSG00000116455	82	63	89	63	64	86	59	77	65	86
ENSG00000116459	247	61	254	75	63	230	59	308	54	282
ENSG00000143110	13	23	14	34	17	7	26	10	25	12
ENSG00000121933	1	5	1	3	5	1	3	1	0	1
ENSG00000116473	116	68	146	89	80	126	64	138	74	136
ENSG00000215867	0	0	0	1	0	0	1	0	1	0
ENSG00000201028	0	0	0	0	0	1	0	0	0	0
ENSG00000197852	9	2	6	1	2	6	0	8	3	3
ENSG00000064703	31	19	37	8	13	33	12	42	23	44
ENSG00000171385	4	1	8	4	2	5	3	9	3	12
ENSG00000209265	0	0	0	0	0	0	0	0	0	1
ENSG00000143079	68	8	66	7	13	59	12	74	5	67
ENSG00000134245	2	1	3	4	3	4	0	4	1	4
ENSG00000007341	18	16	19	10	12	31	14	22	5	18
ENSG00000116489	142	142	150	144	127	134	127	132	136	160
ENSG00000199502	1	0	0	0	0	1	0	0	0	0
ENSG00000209307	0	2	1	0	3	1	0	1	1	0
ENSG00000155363	88	83	104	77	86	100	94	132	107	109
ENSG00000155366	308	126	310	112	89	279	113	328	116	354
ENSG00000155367	3	0	8	0	1	8	0	5	0	5
ENSG00000198789	0	1	2	1	0	0	2	0	2	3
ENSG00000212272	0	0	0	0	0	0	0	0	1	0
ENSG00000215866	0	0	0	0	0	0	0	0	1	0
ENSG00000155380	84	133	100	103	126	73	116	77	110	96
ENSG00000198799	42	14	39	11	17	35	22	52	17	31
ENSG00000081026	72	22	71	18	20	48	19	68	19	64
ENSG00000213300	16	12	11	10	14	13	11	20	13	23
ENSG00000116793	46	19	46	18	16	55	18	49	23	42
ENSG00000081019	61	49	66	59	59	86	62	84	55	70
ENSG00000134242	1	9	0	10	7	2	4	1	7	2
ENSG00000163349	196	132	188	109	120	190	118	192	132	186
ENSG00000188761	0	1	0	0	0	0	0	0	0	1
ENSG00000134262	45	32	52	31	26	48	32	58	39	48
ENSG00000118655	9	6	15	6	4	6	5	10	3	10
ENSG00000116774	49	52	55	51	47	50	46	69	40	78
ENSG00000134207	7	0	12	0	0	6	1	8	0	10
ENSG00000197323	217	206	226	207	192	208	184	209	191	226
ENSG00000116752	63	45	81	23	39	69	46	71	66	63
ENSG00000175984	12	35	5	33	27	8	40	5	41	10
ENSG00000116748	0	0	0	0	0	0	0	0	2	0
ENSG00000213281	50	24	57	20	18	57	16	63	21	61
ENSG00000009307	1304	513	1350	536	530	1302	523	1324	556	1356
ENSG00000201900	0	1	0	0	0	1	1	0	0	0
ENSG00000052723	58	49	74	36	43	53	40	67	52	71
ENSG00000198765	0	0	0	0	0	0	0	1	0	0
ENSG00000134200	0	0	0	0	0	0	0	1	0	0
ENSG00000134198	53	0	52	1	1	69	0	56	2	62
ENSG00000134259	8	7	7	5	6	8	5	12	4	9
ENSG00000173218	24	2	23	10	7	28	6	28	8	30
ENSG00000118729	10	7	10	10	10	16	11	13	15	15
ENSG00000177551	0	0	0	0	1	0	0	0	2	0
ENSG00000163393	10	1	6	1	0	10	1	6	0	11
ENSG00000173212	8	0	7	2	1	7	0	8	0	7
ENSG00000163399	7334	284	7494	272	272	6959	250	7702	243	7744
ENSG00000203865	7	2	4	0	2	2	1	10	1	5
ENSG00000212385	1	2	2	8	6	1	1	3	2	3
ENSG00000200547	1	0	4	2	2	2	0	0	0	4
ENSG00000116815	26	5	25	2	6	28	2	32	2	28
ENSG00000177173	22	10	30	11	9	31	11	35	7	35
ENSG00000143061	217	5	228	4	3	238	4	221	10	253
ENSG00000116824	2	5	1	4	6	0	8	0	2	3
ENSG00000134247	63	63	49	56	50	49	62	68	62	65
ENSG00000134256	2	0	5	0	2	2	0	0	2	4
ENSG00000116830	26	3	24	6	9	25	3	32	6	26
ENSG00000134253	42	7	39	9	6	30	7	28	4	38
ENSG00000134258	27	2	23	4	1	21	1	29	0	19
ENSG00000198162	168	230	177	224	203	197	198	155	202	186
ENSG00000183508	57	87	63	96	73	62	82	68	79	76
ENSG00000213262	0	0	1	0	0	1	0	0	0	0
ENSG00000196505	28	14	30	8	14	22	8	24	21	24
ENSG00000065183	28	30	28	30	32	38	35	28	34	33
ENSG00000155761	31	0	25	2	2	37	0	29	0	29
ENSG00000209180	0	0	0	1	0	0	1	0	1	0
ENSG00000092607	0	25	1	32	16	1	15	0	21	0
ENSG00000116874	38	16	45	15	12	57	10	51	21	61
ENSG00000209203	0	2	0	1	0	0	1	0	0	0
ENSG00000194297	0	1	1	0	0	0	1	2	0	2
ENSG00000116882	216	498	201	492	460	196	471	227	516	216
ENSG00000203859	4	1	0	2	1	2	0	2	0	1
ENSG00000203858	1	0	0	0	0	0	0	0	0	0
ENSG00000188796	0	0	0	0	0	0	0	0	0	2
ENSG00000203855	1	0	1	0	0	1	0	2	0	1
ENSG00000198857	0	1	0	0	0	2	0	0	0	0
ENSG00000143067	1	0	3	0	0	1	0	1	0	1
ENSG00000092621	112	164	122	186	158	118	150	134	160	123
ENSG00000134240	170	2161	189	2229	2166	180	2019	191	2393	199
ENSG00000215864	0	0	0	0	0	0	1	0	0	2
ENSG00000134250	200	192	217	225	203	203	233	237	243	242
ENSG00000209009	0	0	1	0	0	0	0	0	0	0
ENSG00000203851	0	0	0	0	0	0	0	0	0	1
ENSG00000171943	3	1	2	0	0	2	1	7	0	5
ENSG00000203849	0	1	0	0	0	0	0	0	0	0
ENSG00000196369	16	0	30	0	0	12	1	20	0	27
ENSG00000201699	0	0	0	0	1	0	0	0	1	0
ENSG00000203843	0	0	0	2	0	0	1	0	0	1
ENSG00000186275	2	11	4	12	11	5	14	3	14	1
ENSG00000215861	1	0	1	0	0	1	0	0	0	1
ENSG00000168614	1	3	2	1	4	5	3	1	4	1
ENSG00000178104	35	14	30	8	12	39	11	35	11	50
ENSG00000201685	2	0	1	0	2	0	0	2	1	0
ENSG00000168681	12	14	7	13	10	7	10	13	12	8
ENSG00000177144	37	3	29	1	1	47	4	48	0	36
ENSG00000213240	10	13	15	11	10	7	11	10	19	12
ENSG00000208961	234	174	262	175	175	239	143	310	212	313
ENSG00000163386	6	8	6	7	6	6	9	7	6	4
ENSG00000201558	0	0	0	0	0	0	0	0	1	1
ENSG00000168509	9	696	10	710	736	7	666	8	711	8
ENSG00000117289	1848	431	2031	408	418	1897	394	1893	429	2113
ENSG00000121851	52	50	48	86	66	44	52	46	72	52
ENSG00000181039	2	4	2	4	2	4	1	1	1	2
ENSG00000152022	93	59	88	81	64	83	62	94	82	108
ENSG00000131795	80	38	88	33	36	77	34	80	36	86
ENSG00000211451	7	2	11	2	2	2	5	8	2	8
ENSG00000131779	71	32	70	31	44	65	39	65	51	92
ENSG00000143127	5	11	10	12	8	12	10	10	8	10
ENSG00000198483	1	2	3	2	1	0	1	4	6	3
ENSG00000131788	66	28	79	37	30	69	35	85	37	85
ENSG00000186364	19	13	24	17	12	23	14	29	14	26
ENSG00000186141	35	22	34	12	11	34	12	28	16	34
ENSG00000121848	58	33	75	32	21	69	26	71	32	85
ENSG00000117281	3	28	8	36	28	3	34	2	30	4
ENSG00000174827	162	43	164	36	36	178	32	174	40	176
ENSG00000117262	3	6	6	3	6	5	3	7	6	5
ENSG00000187820	3	6	4	12	10	11	5	2	12	4
ENSG00000200838	5	3	6	3	2	5	1	6	6	2
ENSG00000131791	124	319	103	312	358	130	312	104	329	129
ENSG00000180867	244	113	225	115	111	215	108	232	109	281
ENSG00000131781	33	210	29	192	187	41	189	33	214	35
ENSG00000131778	86	77	68	72	81	83	78	90	90	90
ENSG00000213226	19	19	20	19	17	7	14	15	13	28
ENSG00000116128	106	34	110	35	41	120	17	124	25	126
ENSG00000162836	38	21	37	16	18	34	23	28	15	31
ENSG00000208881	0	0	0	0	1	0	0	0	0	0
ENSG00000143140	108	6	130	8	6	122	5	126	4	128
ENSG00000121634	0	0	0	0	0	1	1	0	0	3
ENSG00000188092	1	0	2	0	0	0	0	2	1	2
ENSG00000208875	0	0	0	0	0	0	0	1	0	0
ENSG00000199879	6	0	2	1	0	2	1	1	1	1
ENSG00000202408	1	2	0	0	0	1	1	0	0	1
ENSG00000212456	0	0	0	0	0	0	1	0	0	0
ENSG00000122497	2	6	4	8	4	2	4	4	6	2
ENSG00000207501	4	3	4	1	1	2	1	0	1	0
ENSG00000203832	1	4	0	3	2	1	3	1	1	0
ENSG00000203827	0	0	2	0	0	0	1	2	0	0
ENSG00000203830	0	1	1	0	1	1	0	0	1	0
ENSG00000143429	0	0	1	0	0	0	0	0	0	0
ENSG00000207349	2	0	2	0	0	0	0	1	1	0
ENSG00000208707	0	0	1	1	0	0	0	0	0	1
ENSG00000212661	0	0	2	0	0	0	1	0	0	0
ENSG00000212544	2	0	1	0	0	0	0	0	1	1
ENSG00000202496	0	0	0	1	1	0	0	0	0	0
ENSG00000150337	0	2	0	0	0	0	1	0	0	0
ENSG00000203814	0	0	0	0	0	0	0	0	1	0
ENSG00000184678	42	20	44	19	28	38	22	45	26	46
ENSG00000178096	15	10	9	10	3	12	8	11	10	11
ENSG00000184260	0	1	0	0	0	0	0	1	1	0
ENSG00000159164	6	2	10	1	2	9	3	11	2	4
ENSG00000143368	56	24	52	34	25	36	29	45	31	53
ENSG00000014914	29	7	24	10	5	37	3	35	2	31
ENSG00000163113	101	114	98	133	140	93	121	132	124	122
ENSG00000136631	110	52	108	72	62	109	48	116	54	108
ENSG00000023902	33	11	42	17	9	26	12	50	20	44
ENSG00000207096	0	2	0	0	1	1	1	0	0	0
ENSG00000143401	175	120	158	141	103	129	113	128	111	148
ENSG00000118298	2	12	0	12	7	1	5	3	5	1
ENSG00000117362	210	290	197	249	272	192	269	210	307	205
ENSG00000118292	24	5	33	8	10	31	8	37	7	24
ENSG00000159208	14	13	14	12	18	20	10	13	10	8
ENSG00000187145	171	82	156	91	74	147	82	165	105	162
ENSG00000215857	0	1	0	0	1	2	0	0	0	0
ENSG00000215856	95	48	98	60	49	82	44	101	60	97
ENSG00000117360	117	90	128	115	87	112	80	112	101	119
ENSG00000163125	191	86	180	79	81	151	77	180	101	191
ENSG00000143374	49	47	37	60	50	45	57	51	43	64
ENSG00000143369	85	43	77	34	44	93	41	81	39	80
ENSG00000143382	19	70	21	78	78	22	70	21	88	19
ENSG00000203804	13	52	12	56	57	14	51	10	54	13
ENSG00000212480	0	0	0	1	0	1	2	3	2	1
ENSG00000208655	1	1	1	1	2	0	3	0	3	1
ENSG00000143384	582	1164	626	1236	1126	568	1134	626	1234	618
ENSG00000208654	3	0	0	1	0	1	0	0	0	0
ENSG00000143420	190	229	191	199	219	173	211	176	226	179
ENSG00000208652	1	0	0	0	2	1	0	0	0	1
ENSG00000143457	71	76	81	63	63	64	50	74	60	118
ENSG00000163131	25	55	20	61	61	25	45	22	59	29
ENSG00000143387	24	11	24	13	17	16	13	26	12	30
ENSG00000143437	136	181	150	161	202	147	168	165	170	156
ENSG00000200175	0	0	0	0	1	0	1	0	0	0
ENSG00000212512	0	0	0	0	0	0	1	0	0	0
ENSG00000198962	5	0	10	1	0	6	0	6	0	6
ENSG00000143379	98	88	107	74	70	98	54	104	65	114
ENSG00000143418	715	1313	796	1194	1142	705	1114	790	1285	806
ENSG00000143412	77	49	94	47	54	98	39	77	32	86
ENSG00000143409	298	118	322	85	86	305	83	321	84	337
ENSG00000143363	87	62	75	60	67	81	63	84	67	89
ENSG00000200759	0	0	0	0	0	0	0	1	0	0
ENSG00000163141	6	6	3	4	2	4	4	8	2	6
ENSG00000143443	36	23	38	26	18	32	28	30	26	32
ENSG00000197622	245	136	274	134	130	236	145	278	139	288
ENSG00000213190	18	12	12	7	8	18	6	18	5	22
ENSG00000143458	56	16	55	20	16	51	14	54	19	47
ENSG00000143434	34	24	34	20	19	30	19	32	18	32
ENSG00000163154	2	4	2	6	5	0	3	0	5	1
ENSG00000163155	47	36	38	38	30	24	31	49	47	44
ENSG00000163156	34	18	38	22	18	37	28	39	25	30
ENSG00000163157	2	2	3	0	0	2	1	9	2	6
ENSG00000163159	62	28	62	22	22	57	25	59	32	50
ENSG00000143398	161	63	129	67	70	140	55	164	67	165
ENSG00000159352	78	90	89	89	76	83	68	99	89	98
ENSG00000203794	0	3	1	1	1	0	0	0	2	1
ENSG00000143373	57	37	64	36	39	38	25	57	43	61
ENSG00000143393	182	71	166	66	68	145	85	167	87	170
ENSG00000143390	101	25	114	36	29	118	19	100	35	98
ENSG00000143416	299	598	290	545	538	304	458	362	611	339
ENSG00000159377	241	173	255	176	151	250	157	258	188	254
ENSG00000143442	306	222	380	195	188	361	161	392	221	373
ENSG00000201449	0	0	0	0	0	0	1	0	0	0
ENSG00000143375	164	280	177	270	261	168	250	191	276	196
ENSG00000143367	52	24	57	20	20	53	26	70	16	62
ENSG00000207606	0	0	1	0	0	0	0	0	0	0
ENSG00000143376	307	93	289	107	109	315	89	311	116	330
ENSG00000206635	0	0	0	0	0	0	0	1	0	0
ENSG00000159409	4	0	2	0	0	2	0	2	0	1
ENSG00000178796	1	0	3	0	0	0	0	2	0	2
ENSG00000215855	1	0	3	0	0	0	0	2	0	2
ENSG00000143436	68	28	76	36	44	59	30	92	34	74
ENSG00000143450	3	1	2	2	1	3	5	1	1	3
ENSG00000182134	22	8	26	2	12	24	4	23	6	24
ENSG00000213171	1	0	0	0	0	1	0	0	0	3
ENSG00000143365	114	240	89	230	229	94	242	103	257	111
ENSG00000201134	0	0	1	0	3	1	0	0	1	3
ENSG00000196407	10	4	5	1	6	5	3	10	3	6
ENSG00000159445	32	19	32	20	20	34	14	35	15	33
ENSG00000197747	414	72	460	70	68	432	67	480	62	507
ENSG00000163191	272	47	311	46	44	283	41	331	50	328
ENSG00000159450	0	1	1	0	1	0	1	0	0	0
ENSG00000197915	6	1	6	0	1	5	0	2	0	1
ENSG00000143631	0	0	2	0	0	2	0	0	0	0
ENSG00000183586	34	8	43	22	19	27	14	32	19	43
ENSG00000143536	1	0	0	0	0	0	0	0	0	0
ENSG00000187223	0	0	0	0	0	0	0	0	0	1
ENSG00000163206	0	0	0	0	0	0	0	0	0	1
ENSG00000163209	0	0	1	0	0	0	0	0	0	0
ENSG00000163220	42	47	66	50	40	35	43	50	40	44
ENSG00000163221	5	10	4	10	8	7	7	6	6	7
ENSG00000143546	54	94	48	78	90	48	84	53	90	54
ENSG00000197956	942	64	961	56	58	886	62	1071	60	995
ENSG00000196420	0	0	4	0	0	1	0	3	0	4
ENSG00000196154	112	23	94	23	29	96	28	99	22	90
ENSG00000188015	2	0	1	0	0	0	0	4	0	1
ENSG00000196754	78	2	115	1	0	87	0	121	1	123
ENSG00000188643	120	201	117	177	158	119	152	118	180	127
ENSG00000189334	44	17	42	12	13	30	11	44	14	47
ENSG00000189171	99	42	111	32	33	100	36	114	35	116
ENSG00000160678	189	2	151	8	1	145	8	169	9	219
ENSG00000160679	69	58	73	45	60	65	52	102	47	80
ENSG00000143553	63	54	73	41	40	65	22	70	41	58
ENSG00000143621	305	96	306	100	79	286	79	316	85	329
ENSG00000169418	204	19	238	22	14	194	11	206	22	234
ENSG00000208576	0	0	0	0	0	0	1	0	1	0
ENSG00000143624	127	88	140	84	94	112	82	136	106	144
ENSG00000208567	0	1	0	1	0	0	0	0	0	2
ENSG00000143547	87	69	106	69	76	76	61	92	84	96
ENSG00000143554	30	39	26	36	40	18	25	32	43	39
ENSG00000207039	0	1	0	0	1	0	0	0	0	0
ENSG00000143614	93	84	120	82	79	106	77	97	75	94
ENSG00000198837	109	77	98	71	69	103	52	123	75	109
ENSG00000160741	72	67	58	67	51	63	50	74	70	68
ENSG00000143570	252	171	242	156	143	225	153	235	181	237
ENSG00000143578	16	43	13	36	40	4	29	14	49	18
ENSG00000143543	191	224	203	252	205	207	203	194	261	187
ENSG00000143545	139	124	122	113	121	124	105	116	111	140
ENSG00000177954	4	2	3	3	8	7	3	4	2	2
ENSG00000143552	0	0	0	1	1	0	1	0	1	0
ENSG00000143549	92	39	88	30	38	84	30	106	34	118
ENSG00000143612	385	212	404	194	211	399	201	434	226	468
ENSG00000143569	166	79	208	64	76	186	82	200	86	197
ENSG00000201129	13	23	19	12	13	13	4	18	12	19
ENSG00000143575	111	75	131	41	71	101	50	152	76	124
ENSG00000143515	17	0	11	2	0	9	1	14	3	12
ENSG00000160712	50	236	57	252	200	53	224	51	252	60
ENSG00000169291	67	38	83	28	22	70	29	87	31	88
ENSG00000163239	6	13	7	12	10	10	12	11	9	11
ENSG00000160714	160	104	184	102	106	164	117	184	112	187
ENSG00000160716	1	0	1	0	0	0	1	0	1	0
ENSG00000160710	627	451	576	408	446	588	368	624	418	662
ENSG00000143603	9	0	9	2	1	12	6	15	1	12
ENSG00000163344	170	182	171	171	149	167	145	160	172	185
ENSG00000163346	165	37	172	48	31	148	42	206	44	196
ENSG00000163348	76	46	78	48	50	64	42	74	54	75
ENSG00000160691	172	226	157	202	216	146	177	209	213	187
ENSG00000173207	2	7	5	6	3	3	9	5	5	1
ENSG00000160688	36	26	30	28	25	36	17	38	26	30
ENSG00000163352	0	0	0	0	1	2	0	0	0	0
ENSG00000160685	48	37	40	43	39	50	37	51	36	42
ENSG00000163354	3	2	2	1	2	4	4	3	3	1
ENSG00000163357	0	0	0	0	0	0	0	0	0	1
ENSG00000143537	88	25	78	30	28	79	25	100	34	90
ENSG00000143620	5	5	10	6	7	4	3	4	5	9
ENSG00000143590	4	3	3	0	0	5	1	6	1	3
ENSG00000169242	92	589	76	522	544	79	537	86	542	92
ENSG00000169241	67	59	70	52	54	68	58	60	55	64
ENSG00000179085	31	33	31	19	15	32	23	47	27	42
ENSG00000196819	3	0	0	0	1	1	0	0	0	0
ENSG00000163463	70	41	64	55	36	55	39	61	59	62
ENSG00000163462	2	0	2	0	0	3	1	0	0	0
ENSG00000185499	394	8	428	6	5	346	3	469	5	448
ENSG00000169231	63	43	46	51	36	47	40	69	38	52
ENSG00000173171	13	4	17	4	8	11	6	14	4	14
ENSG00000160766	6	2	4	2	0	4	1	9	2	4
ENSG00000177628	44	9	47	13	10	50	5	46	15	42
ENSG00000160767	33	44	42	37	35	32	24	38	26	45
ENSG00000116521	80	42	82	50	42	76	45	106	54	102
ENSG00000176444	77	61	83	61	50	90	57	63	60	73
ENSG00000143630	55	74	51	83	82	52	63	62	76	72
ENSG00000143627	79	63	69	48	55	88	52	86	63	89
ENSG00000160752	292	256	284	248	210	251	206	310	262	345
ENSG00000160753	69	24	54	33	26	57	28	76	30	65
ENSG00000116539	310	130	334	142	134	332	129	334	149	340
ENSG00000207720	2	1	2	0	1	0	0	5	0	1
ENSG00000207134	0	0	0	0	0	0	1	0	1	0
ENSG00000198694	0	0	1	0	0	0	0	0	0	0
ENSG00000203762	9	2	2	2	3	6	2	12	2	8
ENSG00000125459	14	9	13	7	9	9	4	8	7	6
ENSG00000198358	0	0	0	0	0	1	0	0	0	0
ENSG00000163374	103	88	97	82	91	88	85	95	124	106
ENSG00000132676	158	98	150	91	114	138	86	153	105	169
ENSG00000116580	83	29	87	39	37	65	28	79	28	83
ENSG00000132718	39	21	45	6	12	34	17	47	15	56
ENSG00000143622	92	24	104	30	28	102	21	90	25	124
ENSG00000132680	196	144	166	145	148	197	124	197	143	209
ENSG00000207475	4	1	2	0	0	0	1	0	0	2
ENSG00000212351	11	2	6	2	5	12	1	8	4	8
ENSG00000116584	110	26	105	23	35	93	20	106	34	108
ENSG00000163479	257	297	264	328	291	244	261	296	315	286
ENSG00000160803	52	48	21	40	49	39	43	32	58	34
ENSG00000116586	61	78	74	75	78	64	77	72	100	77
ENSG00000132698	47	3	66	5	3	56	4	67	5	77
ENSG00000203759	0	2	2	0	2	1	0	1	1	0
ENSG00000160789	128	47	108	52	41	127	41	146	54	146
ENSG00000196189	79	4	79	2	2	51	2	72	5	84
ENSG00000212500	0	0	1	0	0	0	0	0	0	0
ENSG00000160785	154	160	186	172	141	176	142	183	153	196
ENSG00000160783	46	24	62	25	35	50	24	70	29	56
ENSG00000203262	0	0	0	0	0	1	0	1	0	0
ENSG00000160781	5	7	5	8	5	12	2	7	5	13
ENSG00000198952	161	60	152	66	64	161	54	160	64	168
ENSG00000198715	47	12	48	8	8	42	12	46	13	53
ENSG00000163472	14	17	12	21	15	11	15	19	15	14
ENSG00000163468	263	179	232	182	179	241	154	286	182	288
ENSG00000163467	1	2	0	0	0	0	0	0	1	0
ENSG00000132677	228	11	266	8	8	226	9	284	7	299
ENSG00000215848	0	0	0	0	1	0	1	0	0	0
ENSG00000116604	137	66	129	53	52	119	52	148	65	160
ENSG00000206651	0	0	1	0	0	0	0	0	0	0
ENSG00000183856	4	3	6	1	1	1	2	4	0	6
ENSG00000163382	78	38	90	59	49	97	44	107	61	100
ENSG00000160818	78	89	91	104	80	73	74	82	69	98
ENSG00000160816	2	0	6	1	0	2	0	3	0	1
ENSG00000132702	1	0	5	1	0	2	1	2	0	3
ENSG00000132692	0	0	1	0	0	1	0	1	0	1
ENSG00000132688	1122	66	1113	58	62	1004	46	1204	55	1222
ENSG00000143320	6	1	7	2	4	5	0	6	0	13
ENSG00000143319	52	33	54	23	18	46	16	49	29	51
ENSG00000143303	50	58	54	36	49	41	42	52	54	55
ENSG00000208493	1	0	0	0	0	2	0	0	0	0
ENSG00000143314	92	84	120	92	96	98	69	104	103	116
ENSG00000143321	477	600	484	562	556	538	579	527	592	522
ENSG00000143294	73	72	70	57	64	61	56	80	70	94
ENSG00000027869	1	3	0	6	6	4	3	2	3	1
ENSG00000198400	8	0	7	1	0	10	0	16	0	12
ENSG00000027644	37	0	41	0	0	43	0	51	1	40
ENSG00000187800	63	34	63	18	32	52	14	65	33	62
ENSG00000160838	1	0	3	0	0	1	0	3	0	1
ENSG00000132694	130	61	145	60	52	129	63	136	71	113
ENSG00000211581	1	0	0	0	0	0	0	3	0	0
ENSG00000200707	1	0	0	0	0	0	2	0	0	1
ENSG00000172018	0	1	0	0	0	0	0	0	0	0
ENSG00000117036	8	2	6	0	0	6	1	7	0	6
ENSG00000143297	1	4	0	0	1	0	0	1	2	0
ENSG00000163518	1	0	0	0	0	0	0	0	0	0
ENSG00000160856	0	3	0	2	6	0	5	0	3	0
ENSG00000198867	11	4	8	5	6	15	3	5	2	6
ENSG00000132704	1	0	0	0	0	0	0	1	0	0
ENSG00000073754	0	32	0	23	24	0	28	0	31	0
ENSG00000198921	1	1	2	0	2	1	0	6	0	2
ENSG00000183853	78	6	85	3	4	77	3	89	5	102
ENSG00000212882	31	2	35	2	2	33	1	43	1	45
ENSG00000158473	6	54	4	48	48	4	41	4	42	2
ENSG00000158481	0	0	0	0	0	0	1	0	0	3
ENSG00000163554	0	0	0	4	2	0	0	0	1	0
ENSG00000163563	11	31	4	22	13	5	23	11	33	11
ENSG00000163564	2	5	4	5	5	0	8	0	5	3
ENSG00000163565	66	59	78	64	61	72	63	70	45	57
ENSG00000163568	2	1	2	0	5	0	0	0	4	0
ENSG00000162706	6	5	8	2	1	6	3	7	3	3
ENSG00000213088	14	4	7	2	1	9	0	8	4	3
ENSG00000179639	1	2	0	4	3	0	5	1	0	0
ENSG00000184155	3	2	0	2	3	0	1	0	0	0
ENSG00000132703	52	2659	46	2536	2634	34	2494	42	2736	40
ENSG00000158731	1	19	0	13	27	0	15	0	19	0
ENSG00000132693	41	4087	30	4204	3908	39	3872	51	4524	45
ENSG00000158716	83	120	80	114	102	95	94	114	119	110
ENSG00000181036	1	6	2	5	4	0	4	1	5	0
ENSG00000158714	46	5	34	6	2	32	3	40	5	37
ENSG00000188004	42	2	36	2	2	33	2	37	2	34
ENSG00000213085	10	1	11	0	1	14	0	8	0	3
ENSG00000158710	191	71	218	61	64	228	77	226	60	227
ENSG00000085552	7	16	4	12	14	3	14	3	22	4
ENSG00000162723	0	0	1	1	0	0	1	0	4	1
ENSG00000143315	83	74	78	73	63	74	74	88	92	74
ENSG00000177807	380	7	368	6	6	412	4	397	8	416
ENSG00000162728	2	0	0	0	0	0	0	2	0	0
ENSG00000162729	74	61	87	66	48	67	56	79	67	97
ENSG00000018625	29	21	42	18	7	40	14	44	17	44
ENSG00000132681	0	0	0	0	0	1	0	0	0	0
ENSG00000162734	663	92	636	90	102	567	98	625	124	671
ENSG00000132716	342	475	387	501	485	379	460	436	588	421
ENSG00000162735	271	245	275	257	213	273	235	286	249	304
ENSG00000122218	321	231	356	221	202	341	204	349	229	397
ENSG00000202078	0	1	1	0	1	0	0	1	0	0
ENSG00000162736	288	76	292	99	75	258	71	298	86	291
ENSG00000171786	0	0	0	0	1	1	1	0	1	1
ENSG00000162738	31	5	35	4	5	33	6	41	9	44
ENSG00000162739	0	5	0	5	7	0	6	1	11	1
ENSG00000066294	0	1	0	3	2	0	2	0	0	0
ENSG00000117090	0	0	2	1	0	0	1	0	0	0
ENSG00000117091	2	8	2	12	16	0	17	0	12	2
ENSG00000026751	1	22	0	18	16	0	19	1	25	4
ENSG00000122224	1	4	1	5	4	1	10	0	6	1
ENSG00000122223	1	15	1	16	16	2	12	0	10	1
ENSG00000179914	4	4	5	4	3	1	2	1	4	1
ENSG00000213080	22	3	25	1	1	10	1	9	1	19
ENSG00000158764	0	5	0	0	1	0	2	0	2	0
ENSG00000158769	296	356	286	350	366	280	293	311	377	324
ENSG00000215845	113	28	106	29	30	106	42	125	26	111
ENSG00000158773	44	109	71	90	86	60	71	83	87	79
ENSG00000186517	7	26	6	23	28	8	31	7	22	4
ENSG00000143217	3	0	8	0	0	7	0	6	1	4
ENSG00000162755	26	11	24	6	9	24	5	25	11	27
ENSG00000143256	79	43	95	46	36	80	39	102	41	94
ENSG00000158793	82	106	94	98	78	80	73	76	83	76
ENSG00000158796	89	112	95	120	114	100	94	98	118	101
ENSG00000215843	0	0	0	0	0	0	0	0	1	0
ENSG00000143222	214	72	218	71	79	188	65	184	75	209
ENSG00000143258	34	30	42	29	21	33	26	41	24	38
ENSG00000143224	29	12	27	13	15	25	6	40	13	29
ENSG00000158850	85	36	79	42	33	86	26	98	44	57
ENSG00000158859	6	2	6	1	1	6	0	3	2	10
ENSG00000158864	387	202	418	221	198	349	192	388	213	410
ENSG00000158869	6	22	5	18	16	2	15	6	18	6
ENSG00000158874	53	5011	47	4978	4776	42	4502	69	5406	51
ENSG00000158882	82	196	77	222	204	74	219	92	217	96
ENSG00000143257	32	235	23	239	230	40	235	30	247	26
ENSG00000212922	1	0	0	0	0	0	0	0	1	1
ENSG00000173126	0	2	1	3	1	1	0	0	0	1
ENSG00000158887	8	12	9	8	9	8	9	6	8	8
ENSG00000143252	163	98	163	98	102	160	79	191	90	191
ENSG00000188931	24	5	24	5	3	27	7	34	3	25
ENSG00000206921	0	0	0	2	1	0	0	0	0	0
ENSG00000215840	1	2	1	2	1	5	3	1	1	1
ENSG00000143226	12	3	7	4	4	7	2	9	6	12
ENSG00000173110	10	3	7	8	3	9	3	6	3	7
ENSG00000203747	2	41	6	42	46	5	26	5	31	8
ENSG00000162747	10	16	12	25	12	16	13	9	23	18
ENSG00000072694	4	23	1	15	19	4	22	1	14	0
ENSG00000213075	7	4	4	4	2	1	0	8	2	4
ENSG00000162746	3	0	4	0	0	2	0	4	0	4
ENSG00000208452	0	0	0	0	0	0	0	0	1	0
ENSG00000081721	11	16	30	31	18	29	12	21	16	36
ENSG00000118217	128	62	94	60	50	98	43	106	47	104
ENSG00000162745	6	2	5	1	1	2	4	3	0	3
ENSG00000198929	14	26	18	28	30	21	29	12	44	21
ENSG00000171722	1	2	3	2	2	0	2	4	2	1
ENSG00000203744	6	7	10	9	7	16	2	7	6	8
ENSG00000198574	3	4	1	8	8	1	5	1	9	3
ENSG00000152332	36	12	30	10	8	31	8	40	9	27
ENSG00000117143	138	122	103	138	127	126	127	130	147	118
ENSG00000162733	7	4	6	4	3	13	1	11	1	7
ENSG00000212921	0	0	0	0	0	0	0	0	0	1
ENSG00000132196	13	31	13	24	26	20	18	11	24	12
ENSG00000117152	10	3	9	8	5	10	7	10	3	4
ENSG00000143248	420	170	450	164	185	428	162	478	166	458
ENSG00000143228	1	0	0	0	0	0	1	0	0	0
ENSG00000213070	1	0	0	0	0	0	0	0	0	0
ENSG00000185630	36	10	58	6	6	42	5	48	10	47
ENSG00000215839	4	0	2	1	1	1	1	0	1	1
ENSG00000208426	1	0	0	0	0	1	0	0	0	0
ENSG00000162761	0	0	0	0	0	1	0	0	1	0
ENSG00000143171	0	0	0	0	2	0	2	0	2	0
ENSG00000162763	2	0	1	0	0	1	1	2	0	1
ENSG00000143198	238	70	242	85	71	221	64	265	96	286
ENSG00000143149	381	408	401	411	427	374	355	371	449	380
ENSG00000206990	35	30	25	38	30	38	26	32	31	23
ENSG00000215838	1	0	0	0	0	1	0	1	0	0
ENSG00000143183	206	184	209	183	164	194	173	234	220	205
ENSG00000143179	18	7	17	14	7	7	9	10	11	18
ENSG00000212920	0	0	0	0	2	2	0	0	0	0
ENSG00000188859	1	4	2	4	1	2	3	1	3	0
ENSG00000215835	34	19	42	23	34	33	19	51	28	45
ENSG00000143157	201	54	208	66	66	164	58	221	69	185
ENSG00000152382	40	67	34	64	68	29	56	25	61	30
ENSG00000143195	13	0	12	1	1	10	0	15	0	12
ENSG00000143194	2	0	3	0	0	1	0	2	0	2
ENSG00000208384	0	1	0	0	0	0	0	0	0	0
ENSG00000198842	1	1	0	0	0	0	0	0	1	0
ENSG00000213068	3	1	4	0	2	1	0	1	0	0
ENSG00000143190	76	50	81	68	54	68	46	75	68	82
ENSG00000198821	6	25	0	16	17	2	17	2	24	2
ENSG00000143162	330	293	355	281	288	337	320	328	353	357
ENSG00000198771	33	20	24	13	15	22	15	28	20	22
ENSG00000197965	147	62	161	46	54	157	49	147	55	201
ENSG00000143199	1	14	1	12	15	0	23	1	24	2
ENSG00000143158	381	247	370	246	232	389	260	387	254	395
ENSG00000143164	172	199	180	218	185	157	194	151	216	164
ENSG00000187615	7	3	9	9	5	17	2	13	5	9
ENSG00000143147	4	2	0	3	1	5	0	2	1	2
ENSG00000143155	58	46	65	44	36	54	32	58	40	76
ENSG00000213064	10	19	13	7	13	10	15	9	9	18
ENSG00000180882	5	1	10	4	1	7	4	8	1	10
ENSG00000206880	0	0	0	0	0	0	0	1	0	1
ENSG00000143178	6	6	8	7	7	5	8	7	4	8
ENSG00000215833	2	3	1	2	3	0	2	4	3	0
ENSG00000143185	0	3	0	0	0	0	0	0	3	0
ENSG00000143184	0	1	0	1	0	0	1	0	2	0
ENSG00000143196	25	67	27	50	63	18	64	29	74	26
ENSG00000213063	0	1	2	0	0	2	0	1	0	3
ENSG00000143153	8344	390	8623	376	357	8451	322	8730	389	8835
ENSG00000143156	596	50	593	58	53	592	51	592	59	578
ENSG00000117475	52	23	52	17	21	42	10	58	19	61
ENSG00000117477	23	1	28	1	1	25	0	27	0	30
ENSG00000117479	98	96	105	103	97	100	63	83	89	108
ENSG00000213062	4	2	7	0	0	7	0	8	2	5
ENSG00000198734	80	660	79	716	702	75	628	94	672	96
ENSG00000174175	35	2	26	2	5	32	6	48	3	37
ENSG00000188404	14	13	12	19	17	14	27	11	17	10
ENSG00000007908	19	50	20	56	60	19	56	30	50	29
ENSG00000171806	14	11	11	13	14	20	16	16	19	11
ENSG00000000460	9	19	7	9	13	18	14	14	19	9
ENSG00000000457	22	47	33	60	37	30	42	27	62	30
ENSG00000208380	2	0	0	2	1	0	0	1	0	0
ENSG00000075945	135	25	119	40	32	107	33	123	34	107
ENSG00000208377	0	0	1	0	2	0	0	0	1	0
ENSG00000203260	0	0	0	1	1	0	0	1	0	0
ENSG00000203740	0	0	0	0	0	0	0	1	0	0
ENSG00000120370	12	12	16	16	16	12	11	15	16	18
ENSG00000116132	1	4	5	6	4	6	10	5	5	10
ENSG00000007933	27	998	50	1084	1043	28	1006	27	1142	33
ENSG00000094963	36	30	30	30	30	35	30	37	34	32
ENSG00000010932	244	7	258	6	5	231	2	256	4	244
ENSG00000076258	80	96	97	85	107	96	115	82	100	100
ENSG00000117523	909	810	993	798	724	955	733	1006	762	977
ENSG00000208362	0	0	1	0	3	0	1	1	0	0
ENSG00000201126	3	0	0	0	0	0	0	0	0	0
ENSG00000034971	6	0	2	0	0	0	1	1	1	1
ENSG00000213061	12	15	7	14	15	10	13	16	17	20
ENSG00000117533	29	8	22	12	8	16	6	19	8	22
ENSG00000010165	54	46	46	40	42	50	39	62	36	67
ENSG00000208356	0	0	0	0	0	0	1	0	0	0
ENSG00000197959	27	3	25	0	5	19	2	31	3	24
ENSG00000207949	0	0	0	0	0	0	0	0	0	1
ENSG00000208024	1	0	0	0	0	0	0	0	0	1
ENSG00000135845	41	36	41	27	22	35	30	54	28	37
ENSG00000094975	155	44	165	56	46	181	42	160	39	134
ENSG00000117560	0	6	1	4	3	1	4	0	2	1
ENSG00000120337	2	1	1	0	0	1	1	0	1	0
ENSG00000117586	12	7	8	4	11	6	6	15	10	12
ENSG00000203739	2	13	3	11	6	2	10	3	12	6
ENSG00000117592	536	789	597	769	782	565	719	583	775	603
ENSG00000162753	1	0	0	0	1	1	0	0	0	3
ENSG00000183831	7	2	4	0	1	5	1	8	0	6
ENSG00000076321	56	47	49	54	47	59	60	78	59	65
ENSG00000120334	4	1	4	0	1	4	1	2	1	5
ENSG00000117593	110	27	119	28	33	102	24	92	28	98
ENSG00000200710	5	2	3	0	3	0	5	0	4	3
ENSG00000202394	2	0	3	1	2	1	2	3	4	0
ENSG00000201692	1	2	4	2	2	0	4	1	6	4
ENSG00000200729	16	8	16	8	15	22	12	16	8	13
ENSG00000208317	0	2	0	1	1	2	1	0	0	0
ENSG00000206607	3	2	1	0	1	5	1	2	1	1
ENSG00000208313	1	1	1	0	2	0	1	0	0	0
ENSG00000200016	3	4	4	5	3	5	5	1	5	1
ENSG00000200954	0	1	0	3	1	0	0	1	2	3
ENSG00000185278	2	2	4	3	1	8	5	1	2	8
ENSG00000117601	36	2266	34	2281	2138	38	2090	40	2350	44
ENSG00000135870	28	27	23	17	19	27	15	30	20	26
ENSG00000152061	27	8	26	4	15	23	4	23	5	15
ENSG00000203737	0	0	0	0	0	0	0	1	0	0
ENSG00000208302	1	1	1	0	0	0	0	0	0	0
ENSG00000116161	102	67	112	63	58	102	65	114	55	104
ENSG00000120333	47	31	67	26	32	59	34	62	38	52
ENSG00000206659	0	1	0	1	0	0	1	0	0	0
ENSG00000181101	5	4	0	3	6	1	1	3	5	1
ENSG00000120332	1	6	3	6	4	1	3	1	2	2
ENSG00000162666	258	42	259	33	34	228	26	255	35	286
ENSG00000116147	0	0	0	0	2	0	2	0	0	1
ENSG00000143207	34	37	43	39	42	40	27	56	37	58
ENSG00000212613	0	0	0	0	0	1	0	0	1	0
ENSG00000116183	77	2	76	4	7	72	4	62	2	80
ENSG00000172760	2	1	3	2	5	0	4	2	6	1
ENSG00000152092	0	1	1	0	1	0	3	1	3	0
ENSG00000198797	0	1	0	1	1	0	1	1	1	0
ENSG00000120341	34	102	30	103	110	24	100	26	117	38
ENSG00000215831	9	1	7	4	1	8	4	10	7	8
ENSG00000075391	35	20	49	19	13	31	18	47	13	43
ENSG00000215830	0	0	1	0	0	0	0	0	0	0
ENSG00000213058	62	29	62	26	26	33	30	55	40	54
ENSG00000135820	3	2	4	6	6	2	2	4	4	8
ENSG00000213057	2	4	7	9	11	4	3	7	7	13
ENSG00000116191	18	14	11	10	13	18	11	17	12	12
ENSG00000116194	32	41	31	35	38	27	28	32	34	34
ENSG00000116199	415	115	365	107	87	346	97	405	114	410
ENSG00000186283	24	11	15	15	8	13	6	12	10	15
ENSG00000143322	20	12	21	9	11	24	4	23	8	14
ENSG00000201619	0	0	1	0	0	0	0	0	0	0
ENSG00000057252	83	67	82	47	72	76	58	83	56	81
ENSG00000162779	6	0	5	0	0	6	0	11	1	8
ENSG00000116218	1604	3	1606	8	8	1570	7	1725	7	1744
ENSG00000162782	7	0	11	0	0	5	0	7	0	5
ENSG00000143340	0	0	0	0	0	0	0	0	0	1
ENSG00000169905	28	48	41	48	46	40	40	39	46	46
ENSG00000179385	3	1	6	1	1	3	0	8	0	1
ENSG00000143337	164	92	156	99	79	158	89	174	100	159
ENSG00000207272	1	2	0	2	0	0	2	0	3	0
ENSG00000135837	60	45	68	42	48	75	38	74	41	72
ENSG00000116260	141	115	160	119	116	128	86	167	115	177
ENSG00000203732	1	0	0	0	1	2	0	0	0	0
ENSG00000121454	12	1	5	0	0	5	2	4	1	10
ENSG00000135847	44	8	31	12	16	40	16	50	18	45
ENSG00000198696	0	0	1	0	0	0	0	0	0	0
ENSG00000143324	134	18	130	13	13	110	25	122	21	133
ENSG00000206753	0	0	0	1	1	1	1	0	0	3
ENSG00000135835	10	0	10	0	0	8	1	8	0	10
ENSG00000215828	8	0	16	4	3	10	2	10	5	21
ENSG00000135823	95	34	100	29	29	89	38	107	33	123
ENSG00000153029	33	4	26	4	6	38	6	30	7	32
ENSG00000162783	19	16	20	20	17	26	21	28	20	15
ENSG00000198216	23	1	12	1	0	16	0	23	2	18
ENSG00000212881	1	0	0	0	0	0	0	0	0	2
ENSG00000208273	0	0	0	0	0	0	0	1	0	1
ENSG00000208264	0	0	0	0	0	0	0	0	0	1
ENSG00000179930	0	1	0	1	0	0	1	0	0	0
ENSG00000198747	48	16	47	22	12	46	19	43	20	55
ENSG00000135821	508	841	547	820	789	532	709	568	810	584
ENSG00000203730	1	0	1	2	0	0	1	0	0	0
ENSG00000121446	0	1	0	1	0	0	0	0	0	0
ENSG00000135828	49	21	60	8	12	43	11	55	14	51
ENSG00000143333	69	14	77	11	18	56	12	65	16	76
ENSG00000135838	82	8	95	13	3	89	7	98	16	108
ENSG00000135829	293	85	258	77	70	269	93	321	88	317
ENSG00000199837	3	1	0	1	2	1	0	1	1	4
ENSG00000135862	341	108	388	114	114	329	118	348	133	359
ENSG00000058085	32	7	47	2	4	39	8	54	3	44
ENSG00000157064	2	1	3	1	2	5	1	1	2	4
ENSG00000116698	222	169	225	140	122	251	131	242	137	279
ENSG00000116701	9	18	12	18	25	8	22	11	17	12
ENSG00000162704	166	152	185	153	163	191	172	202	188	174
ENSG00000143344	113	19	110	30	38	111	26	109	25	125
ENSG00000173627	1	1	0	5	0	0	0	0	1	0
ENSG00000198756	14	3	15	2	1	10	3	8	0	14
ENSG00000198860	28	16	33	19	13	26	14	33	14	30
ENSG00000116667	55	116	77	122	104	70	96	72	108	92
ENSG00000116406	141	177	130	179	167	140	162	132	158	139
ENSG00000135842	54	50	70	58	35	58	52	55	47	56
ENSG00000121481	20	10	24	10	8	20	10	22	11	34
ENSG00000121486	70	76	80	61	62	84	66	69	73	86
ENSG00000116668	20	11	25	6	15	24	11	24	8	24
ENSG00000213051	11	3	12	4	5	11	3	14	6	11
ENSG00000116679	484	124	486	117	114	450	109	504	117	508
ENSG00000201596	0	0	0	0	0	0	0	0	1	0
ENSG00000143341	30	36	30	36	25	28	40	25	36	28
ENSG00000116690	13	671	24	686	643	19	612	28	652	18
ENSG00000047410	169	274	185	294	263	167	256	184	250	198
ENSG00000202025	0	1	0	0	0	1	0	0	0	1
ENSG00000199811	3	1	3	1	1	1	2	0	1	1
ENSG00000157181	158	114	162	104	124	162	118	173	110	148
ENSG00000116703	1	2	1	2	0	0	0	0	1	1
ENSG00000073756	29	7	36	2	2	20	4	24	8	32
ENSG00000116711	23	0	39	3	1	23	0	18	1	17
ENSG00000162670	14	0	8	0	0	13	0	12	0	10
ENSG00000150681	2	4	2	5	7	0	2	1	3	2
ENSG00000090104	5	9	6	7	3	5	8	3	6	7
ENSG00000127074	0	1	0	1	0	0	0	0	0	0
ENSG00000116741	35	24	54	28	24	45	30	35	36	52
ENSG00000185116	0	0	0	0	0	0	0	1	0	0
ENSG00000116750	53	25	52	17	23	55	23	39	26	39
ENSG00000116747	29	36	47	41	36	37	21	30	33	38
ENSG00000023572	21	27	22	17	25	30	23	20	20	20
ENSG00000134371	57	18	46	18	22	46	12	62	28	60
ENSG00000162630	12	6	13	6	5	11	3	14	2	10
ENSG00000162687	2	33	5	39	32	4	31	7	35	7
ENSG00000000971	28	470	27	502	500	28	490	34	536	42
ENSG00000116785	0	18	0	19	10	0	11	0	16	0
ENSG00000080910	0	3	0	3	3	0	3	0	0	0
ENSG00000134365	1	104	0	102	118	0	104	0	128	2
ENSG00000134391	4	595	4	561	562	3	555	7	579	2
ENSG00000134389	7	395	7	414	415	1	392	6	437	2
ENSG00000143278	0	176	0	196	168	5	145	2	149	2
ENSG00000066279	0	2	0	2	1	1	2	1	4	2
ENSG00000177888	42	33	42	44	32	36	31	43	38	44
ENSG00000134376	0	0	2	0	0	2	0	2	0	0
ENSG00000213047	7	4	6	4	6	7	4	16	6	6
ENSG00000162701	9	2	1	0	1	3	2	8	0	7
ENSG00000213046	7	1	3	0	0	2	1	1	1	4
ENSG00000203724	1	5	4	4	2	2	4	0	4	1
ENSG00000143355	0	3	1	1	2	0	1	0	3	0
ENSG00000151414	46	6	54	17	8	51	16	43	15	50
ENSG00000151418	149	0	145	1	0	158	0	185	0	169
ENSG00000081237	35	116	49	85	87	48	85	32	102	37
ENSG00000177287	0	1	0	2	0	0	0	1	0	1
ENSG00000116833	2	74	4	81	80	6	69	2	75	2
ENSG00000208220	0	0	0	1	2	0	1	0	0	0
ENSG00000213045	0	2	0	2	0	0	0	0	3	1
ENSG00000203721	0	6	0	4	4	0	8	0	5	0
ENSG00000162702	32	68	39	58	78	32	59	47	75	44
ENSG00000118193	0	1	0	1	1	0	2	1	4	0
ENSG00000118197	32	16	43	11	14	42	12	48	16	46
ENSG00000118200	148	44	165	54	43	142	50	154	58	168
ENSG00000163362	12	0	11	0	1	6	0	16	0	6
ENSG00000116852	2	16	2	8	15	3	19	4	5	3
ENSG00000081248	4	0	6	0	0	3	0	7	0	8
ENSG00000116857	167	114	161	107	87	148	86	206	97	181
ENSG00000163395	2	2	2	1	0	2	2	1	0	0
ENSG00000081277	0	1	5	0	0	4	0	3	0	2
ENSG00000118194	82	51	91	37	40	82	46	100	34	81
ENSG00000159166	112	46	96	39	40	79	35	109	62	101
ENSG00000159173	52	4	52	6	6	52	6	57	7	56
ENSG00000174307	16	4	17	6	6	12	5	12	5	14
ENSG00000159176	540	179	549	200	163	437	186	561	190	596
ENSG00000134369	70	20	64	20	12	57	24	74	30	64
ENSG00000184965	3	0	2	2	0	3	0	4	1	1
ENSG00000200942	0	0	0	0	0	2	0	0	0	0
ENSG00000198700	180	111	193	122	116	180	104	186	141	193
ENSG00000198892	31	6	17	9	8	33	3	33	9	25
ENSG00000163431	33	23	30	13	28	30	18	31	23	41
ENSG00000134375	131	134	163	135	137	129	131	143	120	130
ENSG00000176393	98	78	93	58	60	98	56	142	66	122
ENSG00000163435	154	160	165	152	154	166	116	178	188	185
ENSG00000170075	0	0	0	0	0	1	1	0	0	0
ENSG00000143862	99	67	84	59	66	81	72	90	75	99
ENSG00000143851	24	5	23	7	5	23	10	30	7	33
ENSG00000133067	5	11	3	10	6	4	8	5	5	3
ENSG00000077152	6	1	7	0	2	5	3	5	3	9
ENSG00000077157	30	7	30	10	8	40	7	29	8	32
ENSG00000202326	1	0	0	2	0	0	0	1	0	0
ENSG00000143858	4	4	2	6	5	4	2	2	2	5
ENSG00000212880	3	0	0	0	0	0	2	2	0	0
ENSG00000117139	66	45	101	51	45	105	47	107	58	87
ENSG00000184774	0	1	0	0	0	0	0	0	0	0
ENSG00000183155	29	15	29	19	24	33	19	29	17	28
ENSG00000117153	91	40	90	48	46	64	54	94	38	79
ENSG00000199471	0	1	0	0	0	0	0	0	0	0
ENSG00000159346	141	82	130	78	94	116	82	150	104	136
ENSG00000159348	124	90	137	71	63	123	60	123	78	132
ENSG00000163444	12	4	14	6	5	14	4	15	3	14
ENSG00000143847	116	4	130	5	3	107	2	120	3	118
ENSG00000122180	1	0	0	0	0	1	0	1	0	3
ENSG00000163485	59	4	68	0	3	59	1	64	3	69
ENSG00000133055	16	1	9	1	0	9	0	10	1	13
ENSG00000133048	246	26	254	23	27	218	23	257	33	239
ENSG00000159388	273	34	296	26	20	268	36	304	30	304
ENSG00000122176	46	34	41	24	28	50	33	37	34	50
ENSG00000188783	107	180	101	172	144	99	167	112	183	116
ENSG00000188770	0	0	1	0	0	0	0	1	0	1
ENSG00000058668	212	74	184	84	76	190	67	194	71	188
ENSG00000122188	0	4	2	4	5	0	4	0	6	1
ENSG00000058673	110	102	136	101	98	146	96	139	118	156
ENSG00000182004	24	14	20	7	6	14	6	13	7	12
ENSG00000184655	3	1	1	0	0	4	2	2	0	1
ENSG00000143842	66	49	68	54	42	64	32	66	40	82
ENSG00000143845	305	528	313	496	512	283	521	381	563	341
ENSG00000143839	50	2	49	1	0	52	1	71	4	65
ENSG00000170498	0	1	0	1	0	1	0	0	2	0
ENSG00000174567	18	104	20	82	87	11	78	24	109	28
ENSG00000143850	246	153	248	166	151	251	157	286	204	310
ENSG00000133056	20	20	28	20	10	24	14	21	18	24
ENSG00000158615	112	151	111	157	155	104	134	116	174	117
ENSG00000198625	16	9	14	5	6	18	12	16	10	20
ENSG00000200408	2	0	1	2	1	1	0	0	1	0
ENSG00000170382	43	3	38	8	3	47	3	60	5	47
ENSG00000163531	912	66	982	88	86	936	83	1034	94	1036
ENSG00000184144	0	0	1	0	0	0	0	1	1	2
ENSG00000117222	76	32	68	36	41	75	42	79	26	66
ENSG00000174529	14	10	7	13	13	9	17	14	28	9
ENSG00000133059	213	86	189	67	70	169	67	192	57	183
ENSG00000213041	3	4	5	1	0	8	3	3	5	1
ENSG00000133069	9	1	9	3	2	9	0	19	3	6
ENSG00000163545	107	26	100	16	15	86	22	95	24	107
ENSG00000162873	2	0	2	0	0	0	0	2	0	0
ENSG00000117266	88	20	89	24	17	84	28	107	29	117
ENSG00000174514	376	2	399	5	4	374	6	441	4	399
ENSG00000206762	1	0	3	0	0	3	0	2	0	0
ENSG00000158711	15	6	22	4	12	18	8	13	14	24
ENSG00000158715	20	97	17	113	99	21	109	19	111	22
ENSG00000198770	300	249	288	238	247	306	253	304	255	319
ENSG00000069275	450	493	559	503	505	494	447	512	490	503
ENSG00000201944	0	1	0	0	1	0	0	0	2	0
ENSG00000117280	208	62	208	57	46	215	42	228	42	200
ENSG00000133065	119	21	128	22	26	119	21	126	25	147
ENSG00000162877	12	0	6	3	1	7	2	4	1	12
ENSG00000198762	7	2	15	2	3	8	3	7	3	14
ENSG00000174502	37	0	43	0	1	38	0	39	1	52
ENSG00000198049	0	0	0	0	0	0	0	0	0	1
ENSG00000196533	10	0	15	8	4	15	2	17	5	9
ENSG00000196188	0	2	0	3	3	0	2	0	4	0
ENSG00000163486	148	28	173	23	27	161	23	197	34	154
ENSG00000143466	14	4	5	4	3	9	0	8	4	11
ENSG00000162888	1	1	0	0	0	0	0	0	1	0
ENSG00000136653	19	85	19	77	68	16	64	14	63	15
ENSG00000143486	113	69	117	50	53	107	60	120	79	138
ENSG00000143479	11	9	11	9	9	16	14	11	11	12
ENSG00000162889	234	120	264	156	126	249	110	252	132	286
ENSG00000142224	0	0	0	0	0	0	0	1	0	0
ENSG00000162892	0	1	0	2	0	0	1	0	0	0
ENSG00000162894	2	4	1	5	15	5	5	1	9	1
ENSG00000162896	721	112	772	115	103	700	126	816	128	816
ENSG00000162897	34	2	42	1	5	35	1	40	2	37
ENSG00000182795	81	10	68	16	10	73	13	86	15	69
ENSG00000180667	35	23	31	20	26	35	19	29	30	34
ENSG00000123836	193	14	190	16	10	181	16	180	12	213
ENSG00000123843	5	719	7	696	724	4	655	13	723	7
ENSG00000123838	31	1314	14	1363	1282	23	1238	20	1391	28
ENSG00000196352	92	19	91	22	14	83	12	92	20	112
ENSG00000117322	6	0	8	0	0	4	0	4	0	4
ENSG00000203710	65	9	60	7	6	63	4	65	6	77
ENSG00000197721	0	0	1	0	0	0	0	1	0	1
ENSG00000117335	1007	372	1096	386	376	1089	358	1083	394	1142
ENSG00000207966	1	0	1	1	0	0	0	0	2	1
ENSG00000207790	0	1	0	0	2	0	0	0	0	0
ENSG00000203709	18	4	27	4	8	20	3	17	3	22
ENSG00000203708	10	4	7	3	2	8	4	5	3	10
ENSG00000174059	162	11	157	12	9	134	19	171	20	178
ENSG00000076356	98	28	90	27	28	134	18	101	30	115
ENSG00000203707	1	0	0	0	0	0	0	1	0	0
ENSG00000008118	12	4	14	2	2	11	1	13	1	20
ENSG00000196878	16	10	15	6	7	17	11	16	9	28
ENSG00000123689	123	95	105	85	94	110	75	124	81	130
[truncated: 20,491 more rows]
