# Supplementary material for: A Hypothesis Testing Based Method for Normalization and Differential Expression Analysis of RNA-Seq Data
Source: PLoS One. 2017 Jan 10;12(1):e0169594. doi: 10.1371/journal.pone.0169594 (PMC5224994; doi:10.1371/journal.pone.0169594)
Supplement: S2 File — (TXT) [file pone.0169594.s002.txt]

#cut and paste from http://www.cgen.com/supp_info/Housekeeping_genes.html, downloaded 21/7/9
*NM_000034
*NM_000291
*NM_000975
*NM_000981
*NM_000994
*NM_001101
*NM_002046
*NM_002954
*NM_004309
*NM_005566
*NM_007355
*NM_007363
*NM_022551
NM_000020
NM_000100
NM_000175
NM_000182
NM_000183
NM_000199
NM_000214
NM_000239
NM_000269
NM_000356
NM_000367
NM_000398
NM_000405
NM_000431
NM_000454
NM_000516
NM_000529
NM_000754
NM_000757
NM_000801
NM_000802
NM_000841
NM_000858
NM_000884
NM_000918
NM_000937
NM_000967
NM_000969
NM_000973
NM_000977
NM_000979
NM_000985
NM_000988
NM_000992
NM_000995
NM_000997
NM_000999
NM_001001
NM_001003
NM_001004
NM_001009
NM_001013
NM_001014
NM_001015
NM_001016
NM_001017
NM_001018
NM_001020
NM_001022
NM_001026
NM_001028
NM_001053
NM_001064
NM_001069
NM_001111
NM_001119
NM_001120
NM_001127
NM_001130
NM_001155
NM_001183
NM_001207
NM_001247
NM_001250
NM_001273
NM_001281
NM_001296
NM_001320
NM_001328
NM_001344
NM_001350
NM_001355
NM_001360
NM_001402
NM_001418
NM_001420
NM_001428
NM_001436
NM_001440
NM_001469
NM_001487
NM_001493
NM_001494
NM_001502
NM_001536
NM_001537
NM_001614
NM_001619
NM_001623
NM_001642
NM_001654
NM_001658
NM_001659
NM_001660
NM_001662
NM_001664
NM_001667
NM_001675
NM_001687
NM_001689
NM_001694
NM_001696
NM_001697
NM_001728
NM_001743
NM_001746
NM_001749
NM_001760
NM_001785
NM_001788
NM_001810
NM_001823
NM_001833
NM_001834
NM_001843
NM_001848
NM_001861
NM_001862
NM_001863
NM_001865
NM_001867
NM_001894
NM_001904
NM_001909
NM_001914
NM_001916
NM_001950
NM_001958
NM_001961
NM_001967
NM_001997
NM_002002
NM_002032
NM_002048
NM_002070
NM_002080
NM_002085
NM_002088
NM_002107
NM_002117
NM_002127
NM_002128
NM_002138
NM_002140
NM_002149
NM_002167
NM_002227
NM_002300
NM_002308
NM_002315
NM_002355
NM_002375
NM_002383
NM_002406
NM_002415
NM_002419
NM_002434
NM_002444
NM_002455
NM_002467
NM_002473
NM_002488
NM_002494
NM_002512
NM_002539
NM_002568
NM_002574
NM_002622
NM_002624
NM_002631
NM_002635
NM_002636
NM_002648
NM_002654
NM_002686
NM_002714
NM_002733
NM_002743
NM_002792
NM_002793
NM_002794
NM_002796
NM_002799
NM_002808
NM_002809
NM_002812
NM_002815
NM_002818
NM_002819
NM_002823
NM_002931
NM_002939
NM_002946
NM_002948
NM_002950
NM_002952
NM_002967
NM_003016
NM_003021
NM_003089
NM_003091
NM_003096
NM_003131
NM_003132
NM_003134
NM_003145
NM_003166
NM_003186
NM_003190
NM_003217
NM_003313
NM_003314
NM_003321
NM_003329
NM_003334
NM_003339
NM_003345
NM_003365
NM_003377
NM_003379
NM_003404
NM_003405
NM_003406
NM_003430
NM_003465
NM_003466
NM_003475
NM_003526
NM_003562
NM_003573
NM_003576
NM_003641
NM_003680
NM_003746
NM_003752
NM_003753
NM_003754
NM_003755
NM_003757
NM_003766
NM_003769
NM_003779
NM_003795
NM_003801
NM_003815
NM_003860
NM_003899
NM_003906
NM_003910
NM_003915
NM_003952
NM_003969
NM_003973
NM_004039
NM_004046
NM_004047
NM_004048
NM_004068
NM_004069
NM_004074
NM_004121
NM_004142
NM_004146
NM_004156
NM_004161
NM_004168
NM_004176
NM_004197
NM_004231
NM_004255
NM_004285
NM_004308
NM_004339
NM_004356
NM_004373
NM_004383
NM_004394
NM_004404
NM_004436
NM_004450
NM_004494
NM_004499
NM_004515
NM_004517
NM_004541
NM_004552
NM_004584
NM_004587
NM_004596
NM_004597
NM_004640
NM_004643
NM_004649
NM_004651
NM_004689
NM_004710
NM_004712
NM_004718
NM_004729
NM_004759
NM_004781
NM_004785
NM_004888
NM_004889
NM_004890
NM_004893
NM_004894
NM_004898
NM_004907
NM_004910
NM_004924
NM_004926
NM_004930
NM_004952
NM_004960
NM_005001
NM_005022
NM_005053
NM_005080
NM_005088
NM_005103
NM_005105
NM_005112
NM_005157
NM_005165
NM_005175
NM_005180
NM_005216
NM_005219
NM_005273
NM_005340
NM_005347
NM_005354
NM_005370
NM_005381
NM_005418
NM_005439
NM_005456
NM_005494
NM_005507
NM_005520
NM_005545
NM_005548
NM_005550
NM_005561
NM_005594
NM_005617
NM_005629
NM_005682
NM_005698
NM_005718
NM_005719
NM_005726
NM_005731
NM_005745
NM_005762
NM_005786
NM_005787
NM_005801
NM_005839
NM_005870
NM_005884
NM_005891
NM_005917
NM_005954
NM_005984
NM_005997
NM_005998
NM_006003
NM_006004
NM_006010
NM_006013
NM_006032
NM_006039
NM_006066
NM_006082
NM_006086
NM_006098
NM_006118
NM_006145
NM_006148
NM_006156
NM_006221
NM_006262
NM_006268
NM_006283
NM_006289
NM_006295
NM_006325
NM_006333
NM_006349
NM_006351
NM_006354
NM_006356
NM_006362
NM_006368
NM_006372
NM_006389
NM_006401
NM_006411
NM_006423
NM_006429
NM_006442
NM_006445
NM_006460
NM_006510
NM_006513
NM_006570
NM_006595
NM_006597
NM_006612
NM_006623
NM_006659
NM_006666
NM_006688
NM_006694
NM_006703
NM_006711
NM_006743
NM_006755
NM_006782
NM_006796
NM_006801
NM_006808
NM_006815
NM_006817
NM_006826
NM_006830
NM_006833
NM_006867
NM_006888
NM_006899
NM_006908
NM_006936
NM_006937
NM_007008
NM_007067
NM_007100
NM_007103
NM_007104
NM_007108
NM_007144
NM_007182
NM_007209
NM_007245
NM_007260
NM_007262
NM_007263
NM_007273
NM_007278
NM_007285
NM_007286
NM_007359
NM_007369
NM_012099
NM_012100
NM_012102
NM_012106
NM_012111
NM_012127
NM_012138
NM_012179
NM_012227
NM_012401
NM_012407
NM_012412
NM_012423
NM_013232
NM_013234
NM_013310
NM_013318
NM_014225
NM_014228
NM_014231
NM_014255
NM_014281
NM_014302
NM_014390
NM_014402
NM_014420
NM_014453
NM_014508
NM_014604
NM_014610
NM_014623
NM_014630
NM_014654
NM_014694
NM_014696
NM_014724
NM_014730
NM_014754
NM_014761
NM_014764
NM_014774
NM_014833
NM_014874
NM_014891
NM_014901
NM_014916
NM_014944
NM_014972
NM_015024
NM_015292
NM_015318
NM_015343
NM_015399
NM_015456
NM_015646
NM_015680
NM_016237
NM_016292
NM_016457
NM_016532
NM_017432
NM_017510
NM_017670
NM_017797
NM_017828
NM_018507
NM_018955
NM_018975
NM_019059
NM_019884
NM_020150
NM_020151
NM_020195
NM_020360
NM_020529
NM_021009
NM_021019
NM_021074
NM_021103
NM_021107
NM_021128
NM_021134
NM_021642
NM_021953
NM_021959
NM_021960
NM_021974
NM_021975
NM_021983
NM_022830
NM_023009
NM_024011
NM_024069
NM_024092
NM_024112
NM_024798
NM_030662
NM_030796
NM_031420
NM_032348
NM_032378
NM_032635
NM_032801
NM_033142
NM_033546
NM_133476
NM_144565
NM_144582
